# Supplementary material for: Refined chronologies of magnetochron M0r reveal asynchronous terrestrial and marine carbon isotope responses to Oceanic Anoxic Event 1a
Source: Sci Adv. 2026 Mar 4;12(10):eaea8374. doi: 10.1126/sciadv.aea8374 (PMC12959394; doi:10.1126/sciadv.aea8374)
Supplement: Supplementary file 2 — Data S1 to S4 [file sciadv.aea8374_data_s1_to_s4.zip]

Archive with 4 entries (4 files):
- aea8374_data_s1.xlsx
- aea8374_data_s2.xlsx
- aea8374_data_s3.xlsx
- aea8374_data_s4.xlsx
