# Supplementary material for: Refined chronologies of magnetochron M0r reveal asynchronous terrestrial and marine carbon isotope responses to Oceanic Anoxic Event 1a
Source: Sci Adv. 2026 Mar 4;12(10):eaea8374. doi: 10.1126/sciadv.aea8374 (PMC12959394; doi:10.1126/sciadv.aea8374)
Supplement: Supplementary file 2 — Data S1 to S4 [file sciadv.aea8374_data_s1_to_s4.zip › aea8374_data_s1.xlsx]

## Sheet: Sheet1
Data S1. Characteristic remanent magnetization (ChRM) directions of all samples from the YSDP-4 borehole drilled from the Lower Cretaceous Jiufotang Formation in North China
Sample ID	Depth (m)	Declination (deg)	Inclination (deg)	Marks	Number	MAD (deg)	Demag
LY149733	1497.33	181.1	-74.2	K-df	21	6.8	AF+T
LY149732	1497.32	185.5	-74.2	Z-df	6	1.2	AF+T
LY149731	1497.31	354.6	-68.3	S-bc	11	5	AF+T
LY149730	1497.3	83.1	-74.9	H-PY	10	2.1	T
LY149729	1497.29	170.7	-74.5	K-Tf	11	5.5	AF+T
LY149728	1497.28	182.7	-72.6	K-df	21	4.8	AF+T
LY149727	1497.27	177.7	-74.7	Z-df	6	2.1	AF+T
LY149726	1497.26	181.6	-73.9	Z-ef	7	2.5	AF+T
LY149719	1497.19	102.1	-73.5	K-ef	22	5.1	AF+T
LY149718	1497.18	98.4	-71.1	K-ef	22	6.2	AF+T
LY149717	1497.17	82.6	-76.3	K-Qf	8	1.4	AF+T
LY149716	1497.16	92.2	-74.6	K-df	21	4.6	AF+T
LY149715	1497.15	93.8	-74.8	K-ef	22	6.7	AF+T
LY149714	1497.14	103.7	-76.4	K-df	21	4.7	AF+T
LY149713	1497.13	97	-72.2	K-cf	20	3.8	AF+T
LY149712	1497.12	104.8	-72.4	K-df	21	5.3	AF+T
LY149711	1497.11	97	-72.3	K-ef	22	5.3	AF+T
LY149710	1497.1	103.3	-74.8	K-ef	22	4	AF+T
LY149709	1497.09	86.1	-75.2	K-Tf	11	1.8	AF+T
LY149708	1497.08	95.9	-72.5	K-ef	22	4.7	AF+T
LY149707	1497.07	87.4	-72.4	K-ef	22	5.1	AF+T
LY149706	1497.06	83.1	-75	a-ef	6	3.9	AF+T
LY149701	1497.01	12	-64.2	S-bc	11	3.9	AF+T
LY1497	1497	121	-64.6	J-OY	7	1.9	T
LY149683	1496.83	283.9	-67.3	V-ef	11	4.4	AF+T
LY149682	1496.82	275.1	-70	W-ef	10	3.2	AF+T
LY149681	1496.81	280.8	-69.5	U-ef	12	4	AF+T
LY149680	1496.8	284.2	-69	W-ef	10	3.1	AF+T
LY149679	1496.79	286.6	-65.6	W-ef	10	4.3	AF+T
LY149678	1496.78	285.1	-70.8	V-ef	11	4.6	AF+T
LY149677	1496.77	293	-68.3	V-ef	11	3.6	AF+T
LY149674	1496.74	309.5	-62.1	K-Sd	10	5.3	AF+T
LY149673	1496.73	295.8	-63.9	W-ef	10	4.1	AF+T
LY149672	1496.72	285.3	-69.3	W-cd	8	3.9	AF+T
LY149671	1496.71	292.5	-64	T-cd	11	3.7	AF+T
LY149670	1496.7	294.7	-66.3	T-cd	11	4.5	AF+T
LY149669	1496.69	300.1	-56.1	W-cd	8	2.4	AF+T
LY149668	1496.68	292.6	-68.5	K-cd	20	5.2	AF+T
LY149667	1496.67	298	-65.3	V-cd	9	4.3	AF+T
LY149651	1496.51	17.2	-65.1	W-bc	7	7.6	AF+T
LY149650	1496.5	145	-69.4	K-TZ	11	1.8	T
LY149621	1496.21	15.4	-71.3	J-bc	20	7	AF+T
LY149620	1496.2	351	-62.2	J-de	22	6.9	AF+T
LY149619	1496.19	0.1	-66.8	J-Re	10	2	AF+T
LY149618	1496.18	9.9	-61	J-Rc	10	3.4	AF+T
LY149615	1496.15	56.8	-71.5	V-cd	9	6.2	AF+T
LY149614	1496.14	60	-73.3	K-cd	20	4.6	AF+T
LY149613	1496.13	64.7	-74	K-cd	20	3.8	AF+T
LY149612	1496.12	53.4	-74	K-Sd	10	1.5	AF+T
LY149611	1496.11	64.6	-71.2	K-cd	20	3.6	AF+T
LY149602	1496.02	34.7	-69.6	J-bc	20	5.7	AF+T
LY149601	1496.01	190.9	-78	K-Td	11	3.6	AF+T
LY149600	1496	177.5	-75.3	K-cd	20	4.1	AF+T
LY149599	1495.99	177.7	-79	K-cd	20	5.1	AF+T
LY149598	1495.98	176.8	-73.5	K-cd	20	3	AF+T
LY149597	1495.97	176.9	-73.5	K-cd	20	4	AF+T
LY149596	1495.96	171.3	-71.3	K-cd	20	4.2	AF+T
LY149595	1495.95	169.9	-72.6	K-cd	20	4.4	AF+T
LY149594	1495.94	178	-71.5	K-cd	20	4.3	AF+T
LY149593	1495.93	176.5	-77.3	K-Td	11	3.6	AF+T
LY149592	1495.92	176.9	-74.2	K-cd	20	3.5	AF+T
LY149591	1495.91	170.9	-74.7	K-cd	20	4.6	AF+T
LY149579	1495.79	218	-72.6	J-Sd	11	1.3	AF+T
LY149578	1495.78	180.3	-65.8	X-bc	6	2.7	AF+T
LY149577	1495.77	218.6	-72.6	J-Rc	10	1.9	AF+T
LY149576	1495.76	182.7	-65.1	X-bc	6	4.2	AF+T
LY149575	1495.75	192.1	-70.1	X-bd	6	1.7	AF+T
LY149574	1495.74	187.5	-63.7	X-bd	6	3.1	AF+T
LY149573	1495.73	185	-65.4	X-bd	6	2.1	AF+T
LY149572	1495.72	183.9	-68.8	X-bd	6	2.7	AF+T
LY149571	1495.71	187.2	-70	J-Rd	10	1.9	AF+T
LY149570	1495.7	175.8	-62.5	X-bd	6	1.5	AF+T
LY149558	1495.58	121.9	-71.2	K-cd	20	4	AF+T
LY149557	1495.57	116.1	-61.3	K-cd	20	3.8	AF+T
LY149556	1495.56	126.3	-60.4	W-cd	8	5.5	AF+T
LY149555	1495.55	104.2	-66	K-cd	20	4.5	AF+T
LY149554	1495.54	84.3	-71.1	K-cd	20	4.5	AF+T
LY149553	1495.53	100.8	-70.6	K-cd	20	6.5	AF+T
LY1495.5	1495.5	272.9	-76.4	N-RY	6	3.2	T
LY149521	1495.21	286.3	-69	K-cd	20	2.5	AF+T
LY149520	1495.2	298.9	-70.7	K-cd	20	3.3	AF+T
LY149519	1495.19	281.9	-71.2	K-cd	20	3.1	AF+T
LY149518	1495.18	287.6	-72.9	K-cd	20	4	AF+T
LY149517	1495.17	276	-72.2	K-cd	20	3.4	AF+T
LY149516	1495.16	276.6	-74.6	K-cd	20	4.1	AF+T
LY149515	1495.15	282.3	-72.9	K-cd	20	3.8	AF+T
LY149514	1495.14	293.2	-69	K-cd	20	3.9	AF+T
LY149513	1495.13	294.7	-60.2	O-bc	15	9.1	AF+T
LY149509	1495.09	132.5	-71.7	K-cd	20	3.4	AF+T
LY149508	1495.08	119.3	-72.1	K-cd	20	3.6	AF+T
LY149507	1495.07	131.4	-72.4	K-cd	20	2.6	AF+T
LY149506	1495.06	128.3	-73.4	K-cd	20	3.6	AF+T
LY149505	1495.05	124.6	-70.8	K-cd	20	3.8	AF+T
LY1495	1495	255.9	-73.9	L-TY	10	1.2	T
LY149489	1494.89	102.8	-68.7	K-cd	20	4.3	AF+T
LY149488	1494.88	108.9	-68.7	K-cd	20	4.3	AF+T
LY149487	1494.87	103.8	-72.3	K-Sd	10	1.8	AF+T
LY149482	1494.82	168.3	-71.3	K-cd	20	5	AF+T
LY149481	1494.81	177.4	-78.4	K-Sd	10	1.8	AF+T
LY149480	1494.8	171.6	-72.7	K-cd	20	3.9	AF+T
LY149479	1494.79	174.8	-76.5	K-Td	11	3.7	AF+T
LY149478	1494.78	182.3	-75	K-Sd	10	2.2	AF+T
LY149477	1494.77	170.1	-73	K-cd	20	5.1	AF+T
LY149476	1494.76	173.8	-72	K-cd	20	3.6	AF+T
LY149475	1494.75	171	-75.9	K-Td	11	4.7	AF+T
LY149474	1494.74	165.9	-73.4	K-Td	11	5.7	AF+T
LY149473	1494.73	168	-76.8	K-Td	11	5.2	AF+T
LY149472	1494.72	169	-72.6	K-Sd	10	1.8	AF+T
LY149468	1494.68	30.8	-72.2	K-ef	22	4	AF+T
LY149467	1494.67	37.8	-72.4	K-ef	22	5.8	AF+T
LY149466	1494.66	37.5	-71.7	K-ef	22	4.1	AF+T
LY149465	1494.65	43.6	-72.5	K-ef	22	4.9	AF+T
LY149464	1494.64	17.4	-70	Z-ef	7	4.5	AF+T
LY149463	1494.63	30	-68.3	V-df	10	4	AF+T
LY149462	1494.62	16.5	-65.8	V-ef	11	4.6	AF+T
LY149461	1494.61	41.4	-73.1	K-ef	22	4.1	AF+T
LY149460	1494.6	20.4	-68.2	U-ef	12	3.2	AF+T
LY1494.51	1494.51	69.6	76.4	J-Nc	6	1.4	AF+T
LY1494.5	1494.5	141.4	76.9	O-RY	5	1.5	T
LY149446	1494.46	64.8	70.7	a-ef	6	4	AF+T
LY149445	1494.45	56.7	69.7	a-ef	6	2.7	AF+T
LY149444	1494.44	59.6	73.1	a-de	5	3.1	AF+T
LY149443	1494.43	66.2	70.4	a-de	5	3.2	AF+T
LY149442	1494.42	41.4	73.1	X-de	8	3	AF+T
LY149441	1494.41	69.2	75.3	X-de	8	3.3	AF+T
LY149440	1494.4	49.4	74.2	a-de	5	1.8	AF+T
LY149439	1494.39	55.7	75.2	X-de	8	3.1	AF+T
LY149435	1494.35	335.8	74	K-ef	22	5.9	AF+T
LY149434	1494.34	337.7	70.6	K-ef	22	3.4	AF+T
LY149433	1494.33	338.7	73.9	K-ef	22	4.6	AF+T
LY149432	1494.32	346.5	75	K-Sd	10	3.4	AF+T
LY149431	1494.31	342.7	75.5	J-Zc	18	5	AF+T
LY149430	1494.3	327.7	75	K-Sd	10	3.8	AF+T
LY149429	1494.29	336.1	74.6	K-cd	20	5.7	AF+T
LY149428	1494.28	349.5	72.4	K-ef	22	3.5	AF+T
LY149427	1494.27	346	74.4	Y-ef	8	4.1	AF+T
LY149426	1494.26	343.9	75.1	Y-ef	8	3.5	AF+T
LY149411	1494.11	74.9	66	U-ef	12	3.9	AF+T
LY149410	1494.1	80.8	65.8	T-cd	11	5.7	AF+T
LY149409	1494.09	289.8	71.2	X-de	8	6	AF+T
LY149408	1494.08	273	73	X-de	8	6.9	AF+T
LY149407	1494.07	286.3	71.4	X-de	8	5	AF+T
LY149406	1494.06	280.7	68	X-de	8	5.3	AF+T
LY149405	1494.05	286	66.2	X-de	8	5	AF+T
LY149404	1494.04	31.6	68.2	J-Rc	10	7.5	AF+T
LY1494	1494	145.9	67.4	J-bc	20	4.8	AF+T
LY149399	1493.99	53.8	53.2	J-Oc	7	8.8	AF+T
LY149397	1493.97	34.5	64.3	J-Rc	10	13.8	AF+T
LY149396	1493.96	249.4	59	K-cd	20	8.6	AF+T
LY149391	1493.91	287.3	73.7	K-cd	20	5.8	AF+T
LY149390	1493.9	244.9	75.3	U-de	11	6.9	AF+T
LY149385	1493.85	104.2	71.7	K-cd	20	6.1	AF+T
LY149377	1493.77	226.7	70.5	J-ef	23	5	AF+T
LY149357	1493.57	61.7	66.2	K-cd	20	6.2	AF+T
LY149356	1493.56	85.4	69.1	T-cd	11	4.1	AF+T
LY149331	1493.31	345.3	76.4	K-Sd	10	4.8	AF+T
LY1493.5	1493.5	60.7	73.8	J-bc	20	6.7	AF+T
LY1493	1493	170	63.1	S-ac	10	6.9	AF+T
LY1492.5	1492.5	115.9	67.8	J-bc	20	4.2	AF+T
LY1492	1492	36.8	74.6	a-de	5	2.4	AF+T
LY1491.5	1491.5	265	69.2	J-Uc	13	3.7	AF+T
LY1491	1491	297.1	74	J-Rc	10	2.3	AF+T
LY1490.5	1490.5	300	68.7	U-bc	9	5.7	AF+T
LY1489.5	1489.5	114.9	67.6	J-bc	20	6.1	AF+T
LY1489	1489	151.7	67.5	J-de	22	3.5	AF+T
LY1488.5	1488.5	3.9	74.5	J-ce	21	3.2	AF+T
LY1488	1488	45.4	70.7	S-bc	11	5.1	AF+T
LY1487.5	1487.5	107.4	65.5	J-bc	20	4.4	AF+T
LY1486.5	1486.5	247.5	62.2	J-Xc	16	6.5	AF+T
LY1486	1486	283.1	64.2	J-ch	21	6.2	AF+T
LY1485.5	1485.5	147.7	64.4	J-Wc	15	4.7	AF+T
LY1485	1485	100.9	69.3	M-de	19	5.3	AF+T
LY1484.5	1484.5	111.4	68.7	J-bc	20	6.5	AF+T
LY1484	1484	232.5	66.6	J-de	22	3.5	AF+T
LY1483.5	1483.5	78.6	62.4	J-bc	20	5.9	AF+T
LY1483	1483	196.5	59.8	J-bc	20	6.3	AF+T
LY1482.5	1482.5	357.8	73	J-ab	19	3.7	AF+T
LY1482	1482	162.8	65.1	L-ab	17	4.1	AF+T
LY1481.5	1481.5	197.2	61.5	J-ab	19	3	AF+T
LY1481	1481	185.3	58.5	J-ab	19	3.1	AF+T
LY1480.5	1480.5	221.3	69.2	J-ab	19	3.7	AF+T
LY1480	1480	225.8	69.8	J-cd	21	3.7	AF+T
LY1479.5	1479.5	286.5	75.8	J-bd	20	7.1	AF+T
LY1479	1479	112	71.8	J-ad	19	2.9	AF+T
LY1478.5	1478.5	115.2	71.3	J-bc	20	5	AF+T
LY1478	1478	195.3	71	T-cd	11	6.7	AF+T
LY1477.5	1477.5	83.2	64.7	U-bc	9	4.9	AF+T
LY1476.5	1476.5	133.1	57.6	J-cd	21	8	AF+T
LY1475	1475	71.4	62.9	J-bc	20	4.8	AF+T
LY1474.5	1474.5	88.3	66.8	J-ad	19	6.3	AF+T
LY1474	1474	240.2	50.7	J-Wd	15	9.5	AF+T
LY1473.5	1473.5	132.1	70.8	W-ef	10	3.7	AF+T
LY1473	1473	175.3	67.4	T-de	12	6.4	AF+T
LY1472	1472	106.7	67.3	J-Qc	9	4.3	AF+T
LY1471.5	1471.5	230.5	69	J-Qc	9	9.2	AF+T
LY1471	1471	62	69.9	a-de	5	2.4	AF+T
LY1470.5	1470.5	136.3	67.5	J-bc	20	6.7	AF+T
LY1470	1470	332.8	67.9	J-Yc	17	5.5	AF+T
LY1469.5	1469.5	271.9	68.6	J-de	22	4.4	AF+T
LY1469	1469	185.2	68	S-bc	11	9.4	AF+T
LY1468.5	1468.5	40.1	-55.7	L-bc	18	6.6	AF+T
LY1468	1468	110.9	57.7	J-bc	20	8.6	AF+T
LY1467.5	1467.5	20.7	70.7	V-ce	9	2.9	AF+T
LY1467	1467	209.4	66.8	J-bc	20	5.6	AF+T
LY1466.5	1466.5	125.9	59.4	J-Zc	18	7.7	AF+T
LY1466	1466	128.4	65.7	J-bc	20	5.5	AF+T
LY1465.5	1465.5	41.7	58	J-bc	20	6.5	AF+T
LY1465	1465	318.2	68.8	J-bc	20	5.9	AF+T
LY1463.5	1463.5	175.8	63	J-bc	20	5.8	AF+T
LY1463	1463	173.6	66.6	J-bc	20	5.7	AF+T
LY1462	1462	222.1	72.4	V-de	10	3.5	AF+T
LY1461	1461	169	50.7	J-Rd	10	5.6	AF+T
LY1460	1460	203.7	65.8	V-bc	8	9.2	AF+T
LY1459	1459	223.4	65.6	J-cd	21	6.3	AF+T
LY1458	1458	309.2	73.8	J-be	20	5.6	AF+T
LY1457	1457	128.6	59.3	J-Uc	13	5.7	AF+T
LY1456	1456	190.1	64.1	J-bc	20	3.2	AF+T
LY1455	1455	231	69.6	J-cd	21	3.3	AF+T
LY1454	1454	132.8	57.5	J-Wc	15	5.8	AF+T
LY1453	1453	137.1	69.9	J-Qc	9	5.2	AF+T
LY1452	1452	19.5	55.8	J-bc	20	6.1	AF+T
LY1451	1451	155.4	66.5	J-Md	5	6.5	AF+T
LY1450	1450	48.4	72.6	J-Xc	16	7.1	AF+T
LY1449	1449	151.6	60.9	J-Sc	11	6.9	AF+T
LY1448	1448	265.2	64.7	H-KZ	5	13.4	T
LY1447	1447	220.9	66.2	J-be	20	8.9	AF+T
LY1446	1446	94.7	65.6	U-ad	8	3.2	AF+T
LY1445	1445	64.7	70.6	J-Rc	10	5.6	AF+T
LY1443	1443	100.2	64.7	J-Vf	14	4.1	AF+T
LY1442	1442	296.4	65.8	J-Xc	16	7.1	AF+T
LY1441	1441	244.9	68.4	J-Wc	15	7.4	AF+T
LY1440	1440	253.4	-53.4	J-Rc	10	5.2	AF+T
LY1439	1439	98.7	55.7	J-Nd	6	10	AF+T
LY1438	1438	219.6	62.7	J-Wc	15	9.4	AF+T
LY1437	1437	57.8	68.9	J-bc	20	8.9	AF+T
LY1436	1436	320.3	65.5	J-df	22	8	AF+T
LY1434	1434	228.1	67.9	V-bc	8	6.7	AF+T
LY1433	1433	118.9	45.8	J-bc	20	4.9	AF+T
LY1432	1432	152	47.4	J-bc	20	6.9	AF+T
LY1431	1431	53	-71.1	J-bc	20	5.6	AF+T
LY1429	1429	45.7	67.7	J-Mc	5	9.2	AF+T
LY1428	1428	337	-28.6	J-Mh	5	2.8	AF+T
LY1425	1425	191.2	67.1	J-ac	19	8.4	AF+T
LY1423	1423	228.4	47.2	J-Mc	5	3.4	AF+T
LY1421	1421	175.5	59.9	J-bc	20	6.2	AF+T
LY1420	1420	333.6	78.1	J-Mc	5	3.7	AF+T
LY1417	1417	259.3	74.7	X-bc	6	5.8	AF+T
LY1416	1416	239.2	54.3	J-Oc	7	8.6	AF+T
LY1415	1415	165.3	61.6	T-Yc	7	8	AF+T
LY1414	1414	228.3	61.4	J-Oc	7	10.7	AF+T
LY1413	1413	327.5	71.6	J-Xc	16	6.3	AF+T
LY1411	1411	140.9	-67.7	K-Xc	15	4.8	AF+T
LY1410	1410	97.3	63	X-be	6	5.9	AF+T
LY1407	1407	4.2	39.7	J-Xc	16	6.5	AF+T
LY1403	1403	138	72.6	J-ac	19	7.5	AF+T
LY1402	1402	172.4	50.4	J-af	19	6.8	AF+T
LY1400	1400	120.2	68.7	J-Ne	6	7.9	AF+T
LY1399	1399	226.2	68.8	J-Yc	17	9.1	AF+T
LY1394	1394	337.6	30.4	J-Nf	6	12.1	AF+T
LY1393	1393	218.7	71.1	J-Oc	7	2.5	AF+T
LY1392	1392	331.4	66.7	K-Nd	5	6.4	AF+T
LY1391	1391	314.6	68.3	J-Wc	15	6.8	AF+T
LY1389	1389	25.3	59.6	U-Ze	7	9.4	AF+T
LY1388	1388	237.7	55.1	J-Mf	5	7.1	AF+T
LY1386	1386	88	64	J-af	19	8.3	AF+T
LY1385	1385	299.5	69.6	K-Ye	16	3.2	AF+T
LY1382	1382	6.4	60	J-Oc	7	8.3	AF+T
LY1380	1380	127	67.3	J-Nf	6	4.5	AF+T
LY1379	1379	333.5	40.9	J-Oc	7	6	AF+T
LY1368	1368	351.2	67.7	G-JY	5	5.2	T
LY1346	1346	152.6	57.6	K-Vc	13	8.5	AF+T
LY1343	1343	214	59.4	J-Pe	8	6.5	AF+T
LY1340	1340	176.3	73.9	J-Rc	10	7.7	AF+T
LY1337	1337	267.2	75.2	H-MW	7	5.4	T
LY1333	1333	335.4	59.3	J-Nc	6	8	AF+T
LY1331	1331	75.2	71.7	S-Yc	8	6.6	AF+T
LY1330	1330	252.7	56.3	J-Wc	15	8.3	AF+T
LY1329	1329	9.9	66.7	G-JV	5	12	T
LY1327	1327	1.3	61.6	H-MX	7	7.1	T
LY1326	1326	244.4	55.7	J-Yf	17	10.7	AF+T
LY1325	1325	317	70.2	J-Wc	15	8.3	AF+T
LY1324	1324	143.2	64	K-cg	20	5.9	AF+T
LY1323	1323	132.1	61.1	J-bc	20	4.4	AF+T
LY1322	1322	88.8	50.4	J-ac	19	8.4	AF+T
LY1320	1320	267.7	63.8	K-cd	20	6.4	AF+T
LY1319	1319	42.5	69.9	G-LV	7	6.1	T
LY1318	1318	248.5	70.4	G-KW	6	7.2	T
LY1316	1316	139.4	76.7	H-LW	6	9.4	T
LY1314	1314	302.7	70.4	J-Ye	17	6.3	AF+T
LY1313	1313	6.7	59	K-Pg	7	14.6	AF+T
LY1312	1312	277.1	69.5	J-de	22	8.6	AF+T
LY1309	1309	114.6	69.4	W-Ze	5	5.3	AF+T
LY1305	1305	273.1	53.6	V-Zc	6	9.1	AF+T
LY1300	1300	121.4	62.5	K-Rg	9	6.5	AF+T
LY1296	1296	108.4	77.8	J-Pc	8	3.8	AF+T
LY1294	1294	108	-76.2	G-KV	6	5.9	T
LY1291	1291	128.8	11.5	Z-ef	7	8.3	AF+T
LY1283	1283	297.1	68.9	J-bc	20	8.8	AF+T
LY1279	1279	114.6	69.7	G-LW	7	5.3	T
LY1276	1276	113.3	64.9	V-af	7	6.4	AF+T
LY1275	1275	46.6	73.9	H-LW	6	4.9	T
LY1269	1269	264.3	72.5	K-ac	18	6.2	AF+T
LY1267	1267	253.5	65.2	X-ef	9	5	AF+T
LY1264	1264	242.4	68.6	J-ac	19	7	AF+T
LY1262	1262	263.6	66.2	J-bc	20	4.9	AF+T
LY1261	1261	312	58.8	K-Zc	17	6.1	AF+T
LY1258	1258	263.9	67.7	K-ef	22	6.2	AF+T
LY1257	1257	224.8	75.7	G-LV	7	3.1	T
LY1254	1254	107.5	78.4	J-bc	20	5	AF+T
LY1253	1253	206.9	53.9	U-be	9	9.1	AF+T
LY1252	1252	339.2	69.3	G-NV	9	1.7	T
LY1251	1251	137.1	64.7	J-bc	20	5.8	AF+T
LY1250	1250	182	62.1	J-af	19	9.6	AF+T
LY1249	1249	124.9	72.4	K-dg	21	2.1	AF+T
LY1248	1248	150.3	62.1	J-Re	10	2.1	AF+T
LY1247	1247	290.6	67.7	S-de	13	3.2	AF+T
LY1246	1246	285.4	76	G-PV	11	2.9	T
LY1245	1245	356.5	70.1	I-OW	8	2.8	T
LY1244	1244	206.9	73.1	K-dg	21	4.3	AF+T
LY1243	1243	205.4	72.7	J-de	22	4	AF+T
LY1242	1242	246.1	44.2	K-Qh	8	8.3	AF+T
LY1241	1241	323.5	67.4	J-Xe	16	4.9	AF+T
LY1240	1240	296.8	-73.2	T-ef	13	4	AF+T
LY1239	1239	17.7	78.5	H-NW	8	1.5	T
LY1238	1238	77.6	78	N-QY	5	4.3	T
LY1237	1237	306.8	76.3	S-bc	11	4.7	AF+T
LY1236	1236	162	78.4	J-MV	5	4	T
LY1235	1235	304.9	72.2	K-de	21	5.3	AF+T
LY1234	1234	99.2	74.7	J-bc	20	5.4	AF+T
LY1233	1233	198.9	67.4	K-ef	22	4.6	AF+T
LY1232	1232	179.5	74.8	G-KW	6	1.9	T
LY1231	1231	29.4	67.4	G-KY	6	3	T
LY1229	1229	254.9	68.9	T-eh	13	8.2	AF+T
LY1228	1228	26	70.5	G-LX	7	2.3	T
LY1227	1227	280.7	72.6	H-KX	5	9	T
LY1226	1226	189.9	74.3	G-JW	5	3.2	T
LY1225	1225	324.1	54.5	J-Xc	16	8.8	AF+T
LY1224	1224	251.9	64	S-de	13	3.7	AF+T
LY1223	1223	71.9	60.7	K-de	21	5.8	AF+T
LY1222	1222	176.4	78.1	H-LW	6	2.8	T
LY1221	1221	8.2	70.3	G-LX	7	2	T
LY1220	1220	52.9	67.2	J-bc	20	4.4	AF+T
LY1219	1219	307.3	68.1	Z-fh	8	4.6	AF+T
LY1218	1218	18.3	68.3	H-OV	9	3.6	T
LY1217	1217	356.6	70	T-cd	11	5.5	AF+T
LY1216	1216	89.8	72.1	V-bc	8	6.8	AF+T
LY1215	1215	228.8	78.9	G-LV	7	2	T
LY1213	1213	301.2	68.6	K-ce	20	6.5	AF+T
LY1212	1212	148.5	69.6	J-be	20	7.7	AF+T
LY1211	1211	97.1	70.8	K-ef	22	2.8	AF+T
LY1210	1210	264.8	71.7	S-Ze	9	5.7	AF+T
LY1209	1209	244.5	64.4	J-ef	23	6.3	AF+T
LY1208	1208	44.8	74.5	J-bc	20	6	AF+T
LY1207	1207	112.4	74.7	V-fh	12	6	AF+T
LY1206	1206	160.4	72.1	J-Wc	15	4.4	AF+T
LY1205	1205	188.6	64.1	Y-de	7	8.4	AF+T
LY1204	1204	128.8	65.6	J-af	19	6.7	AF+T
LY1203	1203	276.6	72.2	T-cd	11	4.9	AF+T
LY1202	1202	102.3	75.6	J-Yc	17	4.9	AF+T
LY1201	1201	340.2	75.2	G-OV	10	4.3	T
LY1200	1200	297.3	73.1	K-bc	19	6.2	AF+T
LY1199	1199	191	65.3	J-Nc	6	3.6	AF+T
LY1198	1198	32.5	65.6	G-KW	6	4.3	T
LY1197	1197	143.5	72.7	H-LX	6	5.2	T
LY1196	1196	281	70.8	J-bc	20	6.8	AF+T
LY1195	1195	309	66.3	G-LW	7	2.8	T
LY1194	1194	260.3	69.6	J-fg	24	3.9	AF+T
LY1193	1193	142.2	71.3	J-bc	20	5.6	AF+T
LY1191	1191	163.6	63.2	G-RV	13	3.4	T
LY1190	1190	149.3	56.4	J-de	22	3.8	AF+T
LY1189	1189	175.8	68.6	H-SY	13	5.5	T
LY1188	1188	165.6	-48.8	G-PV	11	5.4	T
LY1187	1187	154.8	56.2	J-af	19	7.3	AF+T
LY1185	1185	112.6	59.5	J-bc	20	6.5	AF+T
LY1184	1184	333.3	67	N-cd	17	10.9	AF+T
LY1183	1183	207.4	69.7	G-JV	5	9	T
LY1182	1182	239.6	76.6	H-PY	10	1.8	T
LY1181	1181	297.6	-74.1	G-KV	6	5.5	T
LY1180	1180	354.9	77.2	H-OY	9	6.7	T
LY1179	1179	57.8	32.9	V-fg	12	6.5	AF+T
LY1178	1178	135.9	56	J-bc	20	5.2	AF+T
LY1174	1174	153.1	60.3	V-de	10	5.6	AF+T
LY1172	1172	178	74	S-Yc	8	3.7	AF+T
LY1169	1169	277.9	70.8	G-LV	7	1.6	T
LY1167	1167	80.7	61.5	S-bc	11	8.7	AF+T
LY1165	1165	192.8	73	W-de	9	5.4	AF+T
LY1163	1163	251.5	56.1	X-ad	5	6.3	AF+T
LY1162	1162	304.6	-78.6	K-Na	5	3.6	T
LY1161	1161	349.3	68.8	G-JY	5	3.6	T
LY1159	1159	157.9	65.1	J-ac	19	9.4	AF+T
LY1158	1158	264.2	73	G-JV	5	4.3	T
LY1157	1157	107.8	74	J-ac	19	6.4	AF+T
LY1153	1153	249.4	59.7	K-Xd	15	5.2	AF+T
LY1152	1152	305.5	70.2	J-MY	5	6.5	T
LY1150	1150	277.1	71.7	J-Vc	14	3.9	AF+T
LY1149	1149	91.2	57.4	J-ef	23	6.1	AF+T
LY1146	1146	227.8	71.3	J-eg	23	5.7	AF+T
LY1145	1145	313.8	66.2	G-JV	5	13.8	T
LY1144	1144	164.7	62.7	J-Zc	18	8.9	AF+T
LY1143	1143	331.9	72.1	G-JW	5	7.8	T
LY1142	1142	296.8	66.6	T-Xd	6	7	AF+T
LY1140	1140	132.2	57.6	J-Mc	5	3.4	AF+T
LY1138	1138	193.3	61.4	K-bd	19	6.1	AF+T
LY1136	1136	248.6	68	K-bd	19	7.8	AF+T
LY1135	1135	150.9	73.6	I-Mc	6	10	T
LY1134	1134	157.6	65.5	J-Og	9	4.9	AF+T
LY1133	1133	7.3	68.2	G-JW	5	4.9	T
LY1130	1130	347.3	66.2	J-Wc	15	10	AF+T
LY1129	1129	334.2	53.9	G-JV	5	7.5	T
LY1128	1128	40.9	57.3	J-bf	20	7.4	AF+T
LY1126	1126	191.5	61.8	K-Xd	15	6.2	AF+T
LY1125	1125	142.9	62.7	K-Xd	15	8.4	AF+T
LY1124	1124	308.1	-78	K-Ng	5	6	AF+T
LY1123	1123	324.2	65.9	I-LX	5	7.3	T
LY1122	1122	106.7	51.1	J-ac	19	13.5	AF+T
LY1121	1121	24.4	71.4	I-LY	5	7.3	T
LY1120	1120	253.2	74.8	J-Xc	16	5.6	AF+T
LY1118	1118	297.2	72.7	J-Vc	14	7.4	AF+T
LY1117	1117	231.7	64	I-PX	9	9.1	T
LY1115	1115	254	65.3	S-Xd	7	6.6	AF+T
LY1114	1114	61.6	-70.5	J-Og	7	3.7	AF+T
LY1113	1113	51	75.6	L-QZ	7	8	T
LY1111	1111	113.3	66.1	J-Qc	9	3.8	AF+T
LY1110	1110	189.5	66.8	K-Sd	10	5.6	AF+T
LY1109	1109	81.3	68.2	G-OV	10	4.6	T
LY1108	1108	199.8	65.6	J-cf	21	6.5	AF+T
LY1106	1106	3.7	68.9	G-LV	7	6	T
LY1104	1104	310.4	74.4	J-bc	20	4	AF+T
LY1103	1103	255.8	69.9	G-JV	5	5.8	T
LY1091	1091	342.3	66.4	G-JY	5	7.1	T
LY1085	1085	119.1	20.2	K-NW	5	7.8	T
LY1083	1083	79.2	16	K-Od	6	5.5	AF+T
LY1081	1081	223.7	21.9	K-Pd	7	10.9	AF+T
LY1080	1080	155.4	71.8	J-Tc	12	4.8	AF+T
LY1079	1079	12.3	49.5	J-Tf	12	9.4	AF+T
LY1077	1077	335.4	56.5	G-JV	5	13.4	T
LY107635	1076.35	308.4	51.6	S-Yc	8	6.9	AF+T
LY107634	1076.34	308	65.8	S-ac	10	8.6	AF+T
LY107633	1076.33	319.4	53.5	S-Vc	5	6.3	AF+T
LY107632	1076.32	296.5	52	S-Yc	8	7	AF+T
LY107631	1076.31	313.5	41.6	K-Yc	16	8.5	AF+T
LY107624	1076.24	281.7	56.5	K-Yc	16	8.7	AF+T
LY107623	1076.23	270.8	69.4	S-Zc	9	8.6	AF+T
LY107622	1076.22	258.5	68.2	J-ac	19	9.2	AF+T
LY107621	1076.21	294.5	57.5	J-ac	19	8.9	AF+T
LY1076	1076	84.3	63	G-JV	5	12.8	T
LY107579	1075.79	294.6	62.7	J-Pc	8	5.5	AF+T
LY107578	1075.78	276.8	75.5	J-ac	19	10.5	AF+T
LY107577	1075.77	256.6	65.8	J-Uc	13	9.3	AF+T
LY107546	1075.46	35.6	59.7	J-Mc	5	11.9	AF+T
LY107545	1075.45	16.3	62.4	J-Mc	5	4.3	AF+T
LY107540	1075.4	41.2	73.8	J-Oc	7	7.4	AF+T
LY107532	1075.32	335.8	51.1	J-Mc	5	5.9	AF+T
LY107531	1075.31	325.9	50.2	J-Oc	7	10.7	AF+T
LY107530	1075.3	317.7	50.3	J-Mc	5	4.7	AF+T
LY1075	1075	80	67.7	H-NY	8	9	T
LY107472	1074.72	273.7	55.3	J-bc	20	7.6	AF+T
LY107471	1074.71	279	58	J-ac	19	7.5	AF+T
LY107470	1074.7	285.2	57.4	J-ac	19	6.7	AF+T
LY107469	1074.69	269.5	53.9	J-bc	20	7.5	AF+T
LY107466	1074.66	35.9	54.8	J-Yc	17	5.2	AF+T
LY107465	1074.65	33.3	66.8	J-bc	20	6.8	AF+T
LY107462	1074.62	25.1	62.1	J-Xc	16	9.4	AF+T
LY107461	1074.61	19.2	62.7	J-Xc	16	8.4	AF+T
LY107460	1074.6	19	55.9	J-Yc	17	9	AF+T
LY107459	1074.59	35.1	39.4	J-Nc	6	12.5	AF+T
LY107438	1074.38	61.9	64.2	J-Xc	16	8.8	AF+T
LY107437	1074.37	63.1	63	J-Wc	15	9.2	AF+T
LY107436	1074.36	11.9	51.7	R-Xc	8	6.3	AF+T
LY107433	1074.33	63.3	64.2	J-ac	19	7.4	AF+T
LY107432	1074.32	64	61.3	J-ac	19	10.1	AF+T
LY107431	1074.31	59.4	59.8	J-ac	19	10.5	AF+T
LY107430	1074.3	61.9	61.7	J-bc	20	9.3	AF+T
LY107429	1074.29	48.7	57.9	J-bc	20	8.3	AF+T
LY107428	1074.28	69.1	50.9	L-ac	17	10.4	AF+T
LY107426	1074.26	17.2	68.5	J-Qc	9	7.3	AF+T
LY1074	1074	176	74.6	J-MY	5	4.6	T
LY107388	1073.88	307.1	63.2	J-Xc	16	13.4	AF+T
LY107387	1073.87	299.5	60.3	J-Yc	17	8.2	AF+T
LY107382	1073.82	300.4	37.3	J-bc	20	7.7	AF+T
LY107381	1073.81	289.6	56.2	J-bc	20	8.7	AF+T
LY107371	1073.71	31.9	59.3	J-Wc	15	9.6	AF+T
LY107369	1073.69	61.2	65.6	J-Qc	9	10	AF+T
LY107367	1073.67	65.5	74.8	J-Nc	6	5.6	AF+T
LY107366	1073.66	94	72.9	J-Wc	15	6.3	AF+T
LY107357	1073.57	282.9	48	J-Vc	14	11.2	AF+T
LY107356	1073.56	300.2	48.7	J-Rc	10	7.3	AF+T
LY107355	1073.55	288.7	60.1	J-Qc	9	10.3	AF+T
LY107340	1073.4	83.9	71.1	J-Nc	6	5.1	AF+T
LY107339	1073.39	51.9	74.5	J-Mc	5	4.2	AF+T
LY107316	1073.16	58.4	62.1	J-Oc	7	8.9	AF+T
LY1073	1073	125.9	65	H-KY	5	12.7	T
LY107282	1072.82	225.5	64.4	J-Pc	8	7.7	AF+T
LY107280	1072.8	239.2	65.8	J-Mc	5	8.1	AF+T
LY107266	1072.66	203.7	74.6	J-Mc	5	8.7	AF+T
LY107230	1072.3	168.7	75.7	J-Mc	5	8.4	AF+T
LY107228	1072.28	221.1	70.2	J-Nc	6	4.9	AF+T
LY107224	1072.24	191.5	74	J-Nc	6	9.3	AF+T
LY107218	1072.18	63	73.2	J-Mc	5	9.6	AF+T
LY107214	1072.14	324.7	-60.3	J-Nc	6	7.8	AF+T
LY1072	1072	199.2	-51.8	G-LV	7	6.9	T
LY107194	1071.94	131.7	-76.7	J-Oc	7	10.8	AF+T
LY107190	1071.9	159.2	-76.9	J-Pc	8	6.9	AF+T
LY107184	1071.84	171.9	-77	J-Sc	11	5.5	AF+T
LY107182	1071.82	271.2	-71.3	J-Qc	9	11.4	AF+T
LY107178	1071.78	177.3	-68.7	J-Pc	8	4.3	AF+T
LY107176	1071.76	204.8	-80.9	J-Qc	9	5.8	AF+T
LY107174	1071.74	176.9	-80.9	J-Pc	8	4.7	AF+T
LY107170	1071.7	317.9	-65.9	J-Uc	13	8.6	AF+T
LY107169	1071.69	317.6	-70	J-Uc	13	6.1	AF+T
LY107154	1071.54	346.9	-65.2	J-Pc	8	3.2	AF+T
LY107152	1071.52	329.7	-64.3	J-Rc	10	5.8	AF+T
LY107150	1071.5	320	-63.2	J-Qc	9	5.6	AF+T
LY107148	1071.48	327.4	-69.1	J-Xc	16	6.5	AF+T
LY107146	1071.46	330.1	-67.6	J-Xc	16	5.3	AF+T
LY107144	1071.44	316.1	-59.7	J-Xc	16	7.7	AF+T
LY107132	1071.32	191.3	-78.8	J-Qc	9	7.7	AF+T
LY107124	1071.24	334.3	-62.6	J-Xc	16	4.6	AF+T
LY107120	1071.2	328.2	-60.6	J-Sc	11	6.5	AF+T
LY1071	1071	285.8	-79.7	H-MW	7	6.3	T
LY107098	1070.98	55	-69.1	L-Xc	14	10.1	AF+T
LY107093	1070.93	48.8	-69	J-Wc	15	7.8	AF+T
LY107088	1070.88	207	-75.2	J-Qc	9	8.5	AF+T
LY107084	1070.84	246.6	-74.9	J-Rc	10	7.3	AF+T
LY107072	1070.72	276.9	-64.4	J-Pc	8	6.4	AF+T
LY107062	1070.62	284.7	-63.8	J-Wc	15	6	AF+T
LY107052	1070.52	334	-56.7	L-Xc	14	11.5	AF+T
LY107050	1070.5	325.5	-64.5	J-Wc	15	8.8	AF+T
LY107047	1070.47	333.1	-60.9	J-Xc	16	6.4	AF+T
LY107041	1070.41	311.1	-57.9	J-Sc	11	5.5	AF+T
LY107039	1070.39	322.7	-60.3	J-Qc	9	4.9	AF+T
LY107037	1070.37	316.6	-60.6	J-Uc	13	9.3	AF+T
LY107025	1070.25	52.9	-63.4	J-Pc	8	7.5	AF+T
LY107022	1070.22	46.1	-63.2	J-Vc	14	9.7	AF+T
LY107016	1070.16	313.9	-49.7	J-Mc	5	7.2	AF+T
LY107014	1070.14	323.3	-51.8	J-Mc	5	5.5	AF+T
LY107012	1070.12	321.3	-53.1	J-Uc	13	9.9	AF+T
LY107006	1070.06	305.6	-55.3	J-Oc	7	11.5	AF+T
LY1070	1070	152.8	-53.2	H-MY	7	7.2	T
LY106978	1069.78	288.9	-64.5	J-Xc	16	12	AF+T
LY106953	1069.53	113.6	-74	J-Nc	6	10.4	AF+T
LY106952	1069.52	125.3	-66.7	J-Oc	7	6.4	AF+T
LY106916	1069.16	57.5	-65.3	J-Qc	9	9.9	AF+T
LY1069	1069	194.5	59.4	I-NZ	7	7.1	T
LY106895	1068.95	351.5	53.7	J-Xc	16	9.7	AF+T
LY106894	1068.94	11	64.1	J-Qc	9	5.5	AF+T
LY106893	1068.93	0.2	55	J-Rc	10	9.3	AF+T
LY106892	1068.92	2.1	66.4	J-Qc	9	3.1	AF+T
LY106891	1068.91	357.8	61.2	J-bc	20	8	AF+T
LY106890	1068.9	344.9	58.7	J-bc	20	8	AF+T
LY106889	1068.89	13.6	53.7	J-bc	20	7.4	AF+T
LY106888	1068.88	333.9	46.1	J-bc	20	6.1	AF+T
LY106882	1068.82	357.7	71.8	J-Mc	5	2.9	AF+T
LY106881	1068.81	324.5	52.1	J-Oc	7	8.7	AF+T
LY106878	1068.78	30.7	68.6	J-Qc	9	10.6	AF+T
LY106874	1068.74	46.7	62.3	J-Rc	10	9.5	AF+T
LY106873	1068.73	46.8	70.8	J-bc	20	5.6	AF+T
LY106872	1068.72	55.7	71	J-bc	20	11.2	AF+T
LY106853	1068.53	293.2	72.8	J-Pc	8	7.4	AF+T
LY106840	1068.4	108.2	79.5	J-Mc	5	4.1	AF+T
LY106836	1068.36	271.7	68.5	J-Xc	16	9.6	AF+T
LY106835	1068.35	235.4	78	J-Xc	16	5.7	AF+T
LY106833	1068.33	241.4	70.3	J-Yc	17	6.1	AF+T
LY106832	1068.32	225.2	78.2	J-bc	20	8.8	AF+T
LY106831	1068.31	234.1	75.2	J-Rc	10	5.8	AF+T
LY106830	1068.3	323.4	73.7	J-Vc	14	9	AF+T
LY106825	1068.25	269.4	79.6	J-Sc	11	9.7	AF+T
LY106824	1068.24	298.5	78.8	J-Sc	11	5.6	AF+T
LY106823	1068.23	323.9	75.1	J-Oc	7	9.4	AF+T
LY106822	1068.22	0.4	72.4	J-Xc	16	10.3	AF+T
LY106785	1067.85	77.3	70.2	J-Vc	14	9.6	AF+T
LY106784	1067.84	34.4	60.6	Q-bc	13	10.3	AF+T
LY106783	1067.83	354.9	58.8	J-bc	20	4.2	AF+T
LY106782	1067.82	51.1	66.6	J-Mc	5	6.2	AF+T
LY106781	1067.81	49.5	66.1	J-Xc	16	9.8	AF+T
LY106780	1067.8	47.1	73.6	J-ac	19	8.6	AF+T
LY106777	1067.77	44	64.7	J-Qc	9	9.3	AF+T
LY106776	1067.76	44	72.7	J-Xc	16	8.6	AF+T
LY106775	1067.75	39.4	60.1	J-Wc	15	11.2	AF+T
LY106770	1067.7	77.7	59.9	J-Yc	17	9.7	AF+T
LY106757	1067.57	257.7	50.7	J-ac	19	10.4	AF+T
LY106756	1067.56	248.2	61.6	S-Xc	7	7.4	AF+T
LY106755	1067.55	262.3	70.8	J-Vc	12	12	AF+T
LY106754	1067.54	288.9	57.6	J-Xc	16	11.9	AF+T
LY106752	1067.52	274.7	32.4	J-Oc	7	10.8	AF+T
LY106751	1067.51	236.9	43.3	J-bc	20	10	AF+T
LY106749	1067.49	256.9	54.8	J-ac	19	10.7	AF+T
LY106748	1067.48	309.4	36.8	J-Oc	7	7.3	AF+T
LY106744	1067.44	275.2	63.9	J-Nc	6	4.9	AF+T
LY106743	1067.43	271.6	42.9	J-Oc	7	9.5	AF+T
LY106741	1067.41	240.4	59.7	J-Nc	6	7.2	AF+T
LY106740	1067.4	253	53.4	J-Xc	16	9	AF+T
LY106736	1067.36	252	55.3	J-Qc	9	7.5	AF+T
LY106735	1067.35	248.1	58.9	J-bc	20	9.1	AF+T
LY106734	1067.34	241.9	59.4	J-ac	19	7.8	AF+T
LY106733	1067.33	252.9	65.9	J-bc	20	12.4	AF+T
LY106732	1067.32	272.7	58.2	J-bc	20	8.1	AF+T
LY106731	1067.31	269.1	53.7	J-Mc	5	9.1	AF+T
LY106717	1067.17	288.9	53.9	S-Yc	8	11.4	AF+T
LY106716	1067.16	288.8	61.8	J-Yc	17	8.8	AF+T
LY106715	1067.15	283.9	57	J-Yc	17	11.2	AF+T
LY106714	1067.14	285.2	58.3	S-Zc	9	8.3	AF+T
LY106713	1067.13	275.7	63.3	J-Uc	13	9.7	AF+T
LY106712	1067.12	293	63	J-Xc	16	10.2	AF+T
LY106711	1067.11	295.5	61	J-ac	19	8.5	AF+T
LY106710	1067.1	286.2	70.7	J-Vc	14	10.3	AF+T
LY1067	1067	74.2	60	G-JY	5	4.1	T
LY106693	1066.93	281.6	61.4	J-ac	19	8.1	AF+T
LY106692	1066.92	299.1	67.1	S-Zc	9	11.5	AF+T
LY106661	1066.61	289	55.8	J-Nc	6	6.6	AF+T
LY106660	1066.6	338.7	70	U-ac	8	9.4	AF+T
LY106654	1066.54	254.7	48.1	J-Mc	5	8.1	AF+T
LY106653	1066.53	239.3	58.7	J-bc	20	10.8	AF+T
LY106652	1066.52	251.6	50.3	J-Nc	6	8.6	AF+T
LY106651	1066.51	257.5	46	K-Nc	5	9.4	AF+T
LY106650	1066.5	259.5	51.6	J-Yc	17	9.3	AF+T
LY106647	1066.47	247.8	57.1	Q-Vc	7	8.2	AF+T
LY106628	1066.28	293.1	45.8	Y-bc	5	10.6	AF+T
LY106578	1065.78	318.4	63.8	J-Nc	6	5	AF+T
LY106541	1065.41	304.2	60.6	J-Oc	7	9.3	AF+T
LY106540	1065.4	9.2	56.7	S-Xd	7	10.4	AF+T
LY106539	1065.39	317.6	57.1	J-Md	5	8.3	AF+T
LY106538	1065.38	315.8	51.2	J-ad	19	9.5	AF+T
LY106537	1065.37	287.1	57.1	J-Wd	15	10.1	AF+T
LY106533	1065.33	272.5	61.6	J-Zd	18	10.8	AF+T
LY1064	1064	66.6	71.1	J-Tf	12	4.3	AF+T
LY1062	1062	89.1	74.7	G-MX	8	7.9	T
LY1061	1061	65.5	63.2	G-KW	6	5.9	T
LY1059	1059	56.4	62.2	J-Vc	14	9.4	AF+T
LY1058	1058	360	68	G-KV	6	6.4	T
LY1056	1056	101.8	35.1	G-KZ	5	4.8	T
LY1053	1053	133.5	66.4	J-bc	20	4.5	AF+T
LY1049	1049	156.2	78.1	H-KV	5	9.6	T
LY1046	1046	145.4	66.6	J-Pc	8	6.1	AF+T
LY1045	1045	58.4	69.3	G-LW	7	4.4	T
LY1044	1044	251.2	74.2	J-Yf	17	6.4	AF+T
LY1043	1043	53.4	60.9	J-NX	6	5.4	T
LY104238	1042.38	14.4	67.4	K-Qc	8	9.2	AF+T
LY104215	1042.15	193.5	71.5	O-Rc	5	5.6	AF+T
LY104212	1042.12	143.7	74.3	J-Oc	7	8.2	AF+T
LY104206	1042.06	117.4	68.9	J-Tc	12	5.5	AF+T
LY104204	1042.04	111.7	61.4	J-Xc	16	9.8	AF+T
LY1042	1042	185.7	76	H-OW	9	6.5	T
LY104187	1041.87	223.7	70	J-Mc	5	8.3	AF+T
LY104184	1041.84	196.2	65.6	J-Tc	12	7	AF+T
LY104182	1041.82	213.5	67.1	J-Vc	14	9.4	AF+T
LY104180	1041.8	200.1	72.5	J-Wc	15	8.4	AF+T
LY104175	1041.75	298.3	54.4	J-Vc	14	10.7	AF+T
LY104173	1041.73	200.1	66.5	J-Mc	5	10.3	AF+T
LY104159	1041.59	172.6	70.4	J-Qc	9	8.4	AF+T
LY104129	1041.29	124.3	57.1	J-Mc	5	3.2	AF+T
LY104125	1041.25	144.1	64.1	R-Xc	8	8.5	AF+T
LY104112	1041.12	217.7	71.8	J-Qc	9	8.9	AF+T
LY104110	1041.1	262.5	63.6	J-Nc	6	8.5	AF+T
LY1041	1041	49.8	-77	H-LX	6	6.6	T
LY104090	1040.9	299.8	-61.6	J-Wc	15	10.3	AF+T
LY104088	1040.88	291.6	-57.8	J-Vc	14	10.4	AF+T
LY104087	1040.87	307.2	-55.4	J-Vc	14	6.3	AF+T
LY104085	1040.85	312.2	-58	J-Nc	6	8	AF+T
LY104081	1040.81	312.1	-61.3	J-Rc	10	11.3	AF+T
LY104078	1040.78	311.9	-60.7	K-Nd	5	3.8	AF+T
LY104077	1040.77	309.9	-60.4	K-Pd	7	9.7	AF+T
LY104061	1040.61	52.3	-66.8	J-Xc	16	11.7	AF+T
LY104052	1040.52	107.4	-71.7	J-Wc	15	9.6	AF+T
LY104047	1040.47	63.8	-71.2	J-Uc	13	9.3	AF+T
LY104027	1040.27	135.4	-64.9	J-Zc	18	7.9	AF+T
LY104026	1040.26	164	-64.7	J-Zc	18	8.8	AF+T
LY104025	1040.25	168.6	-64.1	L-Rb	8	7.5	AF+T
LY104024	1040.24	152.5	-58.6	L-ad	17	8.8	AF+T
LY104022	1040.22	161.6	-53.4	N-Zd	14	9.3	AF+T
LY104021	1040.21	122.8	-70.8	L-Sd	9	6	AF+T
LY104020	1040.2	136	-51.1	N-Ud	9	5.8	AF+T
LY104019	1040.19	153.9	-44.9	L-ad	17	12.5	AF+T
LY104017	1040.17	147.3	-64.1	M-cd	18	8.7	AF+T
LY104016	1040.16	146.2	-65.3	M-cd	18	8.6	AF+T
LY104015	1040.15	143.4	-66.3	K-ad	18	7.8	AF+T
LY104014	1040.14	140.4	-60	M-cd	18	7.7	AF+T
LY104013	1040.13	146.5	-64.2	K-dg	21	5.2	AF+T
LY104012	1040.12	146.5	-66	K-cg	20	7.9	AF+T
LY104011	1040.11	136.6	-60	K-bg	19	8.4	AF+T
LY104010	1040.1	142.8	-72.2	K-ad	18	4.9	AF+T
LY1040	1040	89.4	-50.2	H-NY	8	7.5	T
LY103998	1039.98	240.2	-63.8	K-Wc	14	10.6	AF+T
LY103997	1039.97	196.6	-51.6	J-Mc	5	9.7	AF+T
LY103991	1039.91	248.8	71.3	J-Qc	9	8.8	AF+T
LY103990	1039.9	225.3	50.7	J-Uc	13	9.8	AF+T
LY103989	1039.89	221.5	68.9	S-Wc	6	8.9	AF+T
LY103984	1039.84	234.3	66.9	J-Pc	8	7.9	AF+T
LY103974	1039.74	248.1	68.8	J-Qc	9	8.3	AF+T
LY103966	1039.66	323.8	58.1	J-Qc	9	9.9	AF+T
LY103960	1039.6	80.3	69.3	J-Pc	8	8.8	AF+T
LY103956	1039.56	57.7	61.8	J-Rc	10	9.2	AF+T
LY103944	1039.44	73.4	69	J-Qc	9	5.8	AF+T
LY103937	1039.37	37.5	66.4	J-Nd	6	8.2	AF+T
LY103920	1039.2	40	67.6	J-Vc	14	11	AF+T
LY1039	1039	274.8	66.9	G-JZ	5	8.3	T
LY103875	1038.75	303.3	61.8	J-Pc	8	9.2	AF+T
LY103874	1038.74	268.6	76.2	J-Rc	10	6.1	AF+T
LY103873	1038.73	311.7	72	J-Rc	10	10.1	AF+T
LY103865	1038.65	319.6	67.3	J-Qc	9	6.1	AF+T
LY103864	1038.64	322.5	59.3	J-Rc	10	8.3	AF+T
LY103862	1038.62	338.9	59.5	J-Xc	16	9.4	AF+T
LY103861	1038.61	335.2	67.2	J-Xc	16	8.2	AF+T
LY103860	1038.6	327.9	66	J-Rc	10	4.2	AF+T
LY103854	1038.54	359.9	65.5	J-Rc	10	7.3	AF+T
LY103851	1038.51	5.6	49	J-Oc	7	8.8	AF+T
LY1038	1038	344.2	-58.5	H-LW	6	8.2	T
LY103793	1037.93	283.3	77.3	J-Wc	15	10.3	AF+T
LY103788	1037.88	80.3	71.9	J-Rc	10	5.2	AF+T
LY103762	1037.62	52.4	71.5	J-Qc	9	7.5	AF+T
LY103748	1037.48	253.7	77.3	J-Nc	6	5.2	AF+T
LY103728	1037.28	52.3	71.2	J-Oc	7	10	AF+T
LY103720	1037.2	230.1	64.9	J-Rc	10	9.2	AF+T
LY1037	1037	284	72.3	G-JV	5	5.3	T
LY103682	1036.82	303.7	71.8	J-Wc	15	7.9	AF+T
LY103673	1036.73	325.5	57.7	R-Wc	7	8.5	AF+T
LY103667	1036.67	212.2	76	J-Mc	5	7.4	AF+T
LY103661	1036.61	209.7	70	J-Zc	18	7.4	AF+T
LY103634	1036.34	210.9	69	J-Pc	8	8.3	AF+T
LY103629	1036.29	216.7	68.3	J-Wc	15	8.6	AF+T
LY103623	1036.23	211	64.4	J-ac	19	7.9	AF+T
LY1036	1036	64.9	62.1	H-MY	7	5.4	T
LY1035	1035	168	62.1	J-Zc	18	5.2	AF+T
LY1033	1033	152.9	50.7	J-bc	20	10.2	AF+T
LY1031	1031	181.4	66.7	K-Qc	8	4.6	AF+T
LY1027	1027	3.4	51.6	G-JY	5	14.3	T
LY1026	1026	255.5	60.4	J-Rc	10	7.7	AF+T
LY1024	1024	258	69.9	K-Od	6	4.8	AF+T
LY1023	1023	70.6	-70.6	J-Qc	9	7.4	AF+T
LY1022	1022	266.3	68.1	G-JW	5	9	T
LY1021	1021	146.3	61	J-Nc	6	7.3	AF+T
LY1019	1019	239.1	56.4	S-Yc	8	9.9	AF+T
LY1016	1016	253.9	73.4	G-JY	5	9.7	T
LY1015	1015	145.6	58.4	G-JW	5	10.4	T
LY1013	1013	65.3	-72.8	J-Nc	6	8.3	AF+T
LY1011	1011	102.4	64.2	J-Uf	13	9.7	AF+T
LY1010	1010	127.8	52.3	J-Yc	17	6.9	AF+T
LY1009	1009	300.2	68.5	H-KW	5	6.9	T
LY1008	1008	123.9	62	J-MY	5	11.4	T
LY1007	1007	216.9	65.2	J-af	19	6.1	AF+T
LY1005	1005	176.9	62.1	J-be	20	7.5	AF+T
LY1004	1004	337.5	-56.6	G-JV	5	8.9	T
LY1003	1003	65.1	57	T-Xd	6	7.7	AF+T
LY1002	1002	237.8	69.9	J-Tc	12	5	AF+T
LY1001	1001	311.6	64.7	J-MY	5	13.9	T
LY999	999	13.4	45.6	I-Lh	5	10.5	T
LY998	998	99.9	73	J-Pf	8	7.1	AF+T
LY997	997	195.9	73.8	I-Mg	6	11.6	T
LY995	995	329.5	77.2	I-Le	5	7.7	T
LY990	990	224.6	70.8	J-Nc	6	5.8	AF+T
LY989	989	72.9	75	I-Me	6	3.1	T
LY986	986	36.6	69.7	J-Yf	17	10.4	AF+T
LY982	982	294.9	62.8	L-Yf	15	10.2	AF+T
LY981	981	199.4	48.3	H-Me	7	4.9	T
LY980	980	113.6	62.7	L-ac	17	6.7	AF+T
LY977	977	105.5	74.9	H-Kc	5	4.2	T
LY976	976	254.3	71.8	K-Rd	9	4.1	AF+T
LY975	975	140.9	63.8	J-Wc	15	7.8	AF+T
LY973	973	139.1	73.6	J-Vc	14	6.2	AF+T
LY969	969	41.4	66	J-Zc	18	7.8	AF+T
LY968	968	163	75.5	H-Ke	5	6	T
LY967	967	278.7	69.1	J-Yf	17	6.1	AF+T
LY966	966	333	65.2	I-Lf	5	6.6	T
LY965	965	268.1	72.5	K-bd	19	7.7	AF+T
LY964	964	28.9	62.3	J-Qc	9	7	AF+T
LY962	962	27	62.4	S-Wc	6	5.7	AF+T
LY960	960	108.9	64.8	J-Yc	17	3.9	AF+T
LY959	959	175.7	61	J-Mf	5	5.1	AF+T
LY958	958	343.4	69.7	J-Me	5	3.6	T
LY957	957	216.9	72.8	J-ef	23	4.9	AF+T
LY956	956	267.7	72.1	K-Rc	9	9.6	AF+T
LY955	955	294.4	74	J-Nf	6	6.3	T
LY954	954	248.8	60.4	J-Wc	15	7.1	AF+T
LY953	953	104.6	68.3	J-Tc	12	7	AF+T
LY952	952	227.8	59	J-Yc	17	7.4	AF+T
LY951	951	13.9	63	J-Mc	5	9	AF+T
LY949	949	351.6	59.8	J-Mf	5	7.2	T
LY947	947	183.4	61	J-ef	23	5.4	AF+T
LY946	946	158.6	64.4	J-Wc	15	5.7	AF+T
LY945	945	179.3	61.4	J-ce	21	5.3	AF+T
LY944	944	347.5	68	I-Md	6	6.2	T
LY943	943	149.4	68.8	S-Ce	12	8	AF+T
LY942	942	227.2	68.2	J-Rc	10	3.9	AF+T
LY941	941	248.4	70.4	H-Kf	5	5.8	T
LY940	940	15.4	69.3	J-Yf	17	8	AF+T
LY939	939	240.5	66.8	K-de	21	4.7	AF+T
LY938	938	226.1	69.8	J-bc	20	4.3	AF+T
LY937	937	359.2	72.6	J-ef	23	4.2	AF+T
LY936	936	320.5	57.6	H-Ke	5	8.5	T
LY935	935	76.7	74.1	J-bc	20	6.4	AF+T
LY934	934	56.6	64.4	J-Me	5	2.1	T
LY933	933	63.6	65.2	S-bc	11	7.8	AF+T
LY932	932	162.2	48.7	J-ac	19	10.2	AF+T
LY931	931	145.1	70.4	J-Tf	12	2.9	AF+T
LY930	930	234.3	74.8	J-Ye	17	5.4	AF+T
LY929	929	240.9	74.6	H-Nc	8	2.3	T
LY927	927	178.1	53.1	J-Zc	18	5.6	AF+T
LY926	926	188	67.6	K-ef	22	2	AF+T
LY925	925	305.2	57.2	I-Lf	5	10.2	T
LY924	924	331.6	68.8	J-Wc	15	7.6	AF+T
LY923	923	28.3	70.3	J-Rc	10	3.4	AF+T
LY922	922	353.1	70.8	V-df	10	6.1	AF+T
LY921	921	217.2	74	H-Kg	5	4.3	T
LY920	920	77.8	64	J-ce	21	5.7	AF+T
LY919	919	124.5	62.2	J-bc	20	4.9	AF+T
LY918	918	148.2	67.5	J-bc	20	4.7	AF+T
LY917	917	104.8	62	S-Yc	8	9.4	AF+T
LY915	915	302.8	61.4	I-Lf	5	10	T
LY897	897	104.5	21.4	J-Uk	13	6.8	AF+T
LY896	896	318.5	-76.4	H-Nd	8	2.2	T
LY895	895	5	68.3	J-Qc	9	6.5	AF+T
LY893	893	160.5	57.1	J-Wc	15	6.6	AF+T
LY892	892	112.7	68.3	J-ef	23	3.7	AF+T
LY890	890	129	66.1	S-bc	11	6.3	AF+T
LY889	889	281.8	74.1	H-Lf	6	5.7	T
LY888	888	277.6	63.4	K-Wc	19	6	AF+T
LY887	887	335.5	69.1	I-Mc	6	4.6	T
LY886	886	12.4	64.6	V-ef	11	6.4	AF+T
LY885	885	115.2	75	J-Rc	10	4	AF+T
LY882	882	194.3	58.9	J-ef	23	5.8	AF+T
LY881	881	285	71.1	I-Pd	9	3.1	T
LY880	880	112.2	75.4	J-Vc	14	6.1	AF+T
LY879	879	287.2	-75.7	H-Le	6	6.6	T
LY878	878	222.5	67.9	J-Zc	18	5.9	AF+T
LY877	877	11.2	74.1	K-be	19	5.2	AF+T
LY875	875	122.9	70.7	J-cf	21	6.3	AF+T
LY873	873	101.2	76.6	H-Kf	5	1.8	T
LY872	872	183.2	65	J-ef	23	2.2	AF+T
LY871	871	67.8	72.2	V-ac	7	4.2	AF+T
LY870	870	48.4	68.8	H-Ke	5	4.6	T
LY868	868	167.8	70.8	H-Nd	8	0.6	T
LY867	867	5.9	69.3	J-Yc	17	4.9	AF+T
LY866	866	313.4	67.9	K-bc	19	6.1	AF+T
LY865	865	310.5	70.9	J-ef	23	2.8	AF+T
LY864	864	312.7	61.6	H-Md	7	3.5	T
LY863	863	18.7	73.3	J-bc	20	6.7	AF+T
LY862	862	329	75.9	J-gh	25	2.7	AF+T
LY861	861	351.6	67.5	J-Pb	8	1.6	T
LY860	860	231.6	59.5	S-de	13	4	AF+T
LY859	859	46.6	71.2	I-Mh	6	1.7	T
LY858	858	298.7	66.7	S-bc	11	7.1	AF+T
LY856	856	101.4	76.7	H-Lf	6	3.7	T
LY855	855	106.6	58	J-bf	20	6.8	AF+T
LY854	854	344.4	76.4	J-ef	23	4.9	AF+T
LY853	853	220.7	68.8	H-Lc	6	2.1	T
LY852	852	10	-56.1	J-Yf	17	4.4	AF+T
LY850	850	341.4	31.4	J-Vc	14	7.6	AF+T
LY842	842	257.4	69	J-df	22	4.2	AF+T
LY841	841	1.4	74.2	J-ef	23	3.9	AF+T
LY840	840	65.6	71.3	H-Kb	5	3.9	T
LY837	837	268.5	66.1	H-KW	5	11.1	T
LY836	836	190.6	54.7	S-bc	11	7.2	AF+T
LY834	834	216	-71.2	H-Kf	5	6.8	T
LY832	832	125.5	60.5	R-Xf	8	11.9	AF+T
LY830	830	212.3	77.2	J-Zf	18	5.7	AF+T
LY822	822	126.2	75.8	I-Lh	5	4.5	T
LY819	819	356.4	64.5	J-Mf	5	8.6	T
LY814	814	281.8	79.9	H-Kg	5	5.9	T
LY81392	813.92	198	70.1	U-Zd	7	6.2	AF+T
LY81380	813.8	171.4	63.7	J-Vd	14	7.7	AF+T
LY81378	813.78	132.1	68.6	R-Ud	5	9.2	AF+T
LY81375	813.75	145.8	69.7	J-Qd	9	8.4	AF+T
LY81371	813.71	9.9	40.7	V-bd	8	9.1	AF+T
LY81369	813.69	349.5	73.4	V-bd	7	4.1	AF+T
LY81360	813.6	121.5	70.2	J-Ud	13	6.3	AF+T
LY81358	813.58	296.5	76.6	U-Zc	7	10.1	AF+T
LY81356	813.56	133.9	69.5	T-ac	9	8.9	AF+T
LY81350	813.5	119	73.4	T-Zc	8	5.6	AF+T
LY81348	813.48	55	74.1	V-bc	8	4	AF+T
LY81345	813.45	121.3	69.4	S-ac	10	7.4	AF+T
LY81343	813.43	109.7	66.1	S-Vc	5	7.5	AF+T
LY81341	813.41	128.8	75.9	V-Zc	6	2	AF+T
LY81338	813.38	106.6	78.8	W-Zc	5	4.8	AF+T
LY813	813	355.7	-67.9	J-ac	19	5.3	AF+T
LY81285	812.85	310.7	72.7	V-Yc	5	2.7	AF+T
LY81260	812.6	277.1	64.9	V-Yc	5	2.1	AF+T
LY81251	812.51	251.4	67.4	U-ac	8	2.4	AF+T
LY81244	812.44	87.7	73	U-ac	8	2.5	AF+T
LY81234	812.34	79.9	64.8	W-bc	7	4.3	AF+T
LY81228	812.28	331.7	47.5	S-bc	11	9	AF+T
LY81220	812.2	227.4	63	T-bc	10	3.6	AF+T
LY81210	812.1	19.4	64.8	J-Yc	17	6.6	AF+T
LY812	812	197.6	-67.2	I-Md	6	2	T
LY81195	811.95	136.2	68.8	J-Yc	17	5.9	AF+T
LY81190	811.9	136.2	66.3	J-Xc	16	8.8	AF+T
LY81188	811.88	144.5	55.7	R-Xc	8	8.3	AF+T
LY81182	811.82	270	62.1	V-Zc	6	2.3	AF+T
LY81175	811.75	286.8	59.9	U-Yc	6	4.5	AF+T
LY81167	811.67	279.6	64.5	V-Yc	5	2	AF+T
LY81161	811.61	282.8	60.8	W-Zc	5	1.4	AF+T
LY81155	811.55	300.5	56.5	V-Zc	6	2.1	AF+T
LY81142	811.42	144.3	71.5	T-Zc	8	9.6	AF+T
LY81118	811.18	104.1	74.5	U-ac	8	6	AF+T
LY81106	811.06	340.4	67.1	U-Xc	5	3.9	AF+T
LY811	811	269	-56.5	V-ef	11	4.3	AF+T
LY81093	810.93	38.5	76.9	J-Wc	15	9.4	AF+T
LY81085	810.85	62.9	74	U-Xc	5	2.9	AF+T
LY81078	810.78	97.7	68.6	T-Wc	5	8.9	AF+T
LY810	810	82.3	66.9	M-bc	17	7.3	AF+T
LY809	809	128.9	74.5	J-Yf	17	2.2	AF+T
LY808	808	278.5	71.6	K-Oc	6	1.6	T
LY807	807	332.8	74	T-bc	10	6.8	AF+T
LY806	806	265.3	76.6	J-Nc	6	4.8	AF+T
LY805	805	128.9	80.9	I-Nd	7	2.6	T
LY804	804	332.9	74.6	J-Vc	14	6.6	AF+T
LY803	803	348	66.8	K-Qc	8	4.6	AF+T
LY802	802	314.3	76.9	J-Uf	13	4.9	AF+T
LY801	801	302.2	70.6	I-Lh	5	3.5	T
LY800	800	120.5	60.5	J-Wc	15	7.2	AF+T
LY799	799	217.3	63.9	J-bf	20	9.5	AF+T
LY798	798	166.1	69.8	J-ac	19	8.3	AF+T
LY797	797	184.2	70.8	J-Rc	10	9.7	AF+T
LY795	795	167.6	78.3	H-Kf	5	5.1	T
LY794	794	184.5	58.6	J-Uc	13	8.7	AF+T
LY792	792	301.7	71.1	J-ef	23	4.9	AF+T
LY791	791	141.1	80.2	H-Md	7	9.3	T
LY790	790	139.5	62.2	J-ef	23	7.4	AF+T
LY789	789	202.3	68.4	J-bc	20	6.4	AF+T
LY788	788	94.6	76.8	J-bc	20	3.7	AF+T
LY787	787	297.6	74.7	J-bc	20	3.9	AF+T
LY785	785	31.9	76.7	J-Xc	16	4.7	AF+T
LY784	784	188.3	54	J-bc	20	6.1	AF+T
LY783	783	304.8	49.2	I-Nh	7	3.2	T
LY782	782	15.4	79.9	J-Tf	12	4.4	AF+T
LY781	781	188.7	62.6	J-df	22	3.6	AF+T
LY780	780	241.8	69.2	J-bc	20	5.3	AF+T
LY779	779	349.6	63.2	H-Nc	8	3.3	T
LY778	778	255.2	56.9	J-Yc	17	6.6	AF+T
LY777	777	99.3	72	J-Ye	17	8	AF+T
LY776	776	207.7	64.9	J-be	20	4.7	AF+T
LY775	775	309.7	71.6	H-Nd	8	6.3	T
LY774	774	239.7	70.1	J-eh	23	7.3	AF+T
LY773	773	101.2	57.4	L-Qc	7	4.4	T
LY772	772	8.8	63.3	J-Uk	13	5.7	AF+T
LY771	771	353.5	40.1	S-bh	11	9.3	AF+T
LY770	770	308.4	64.1	J-ef	23	4.8	AF+T
LY769	769	316	39.8	H-Kd	5	6.4	T
LY768	768	140.9	50.5	J-ef	23	4.9	AF+T
LY767	767	347.5	65.2	J-eh	23	6.1	AF+T
LY764	764	61.8	-62.2	J-ce	21	3.8	AF+T
LY763	763	323.4	-71.9	J-bc	20	3.9	AF+T
LY762	762	207	48.9	J-df	22	6.9	AF+T
LY761	761	232.4	61.8	J-bc	20	5.4	AF+T
LY760	760	328.5	66.6	L-Rg	8	3	T
LY759	759	209.8	66.9	J-ac	19	6.4	AF+T
LY758	758	238.3	60.8	J-ef	23	5.1	AF+T
LY757	757	82.8	62.7	J-be	20	6.1	AF+T
LY756	756	234	56.5	J-ce	21	5.8	AF+T
LY755	755	147.4	70.2	I-Oc	8	3.1	T
LY754	754	150.8	50.5	J-bc	20	5	AF+T
LY753	753	103.4	50.5	J-Zc	18	4.7	AF+T
LY752	752	118.6	47.2	J-Qf	9	9.5	AF+T
LY751	751	354.5	71.9	I-Qg	10	5.4	T
LY750	750	217.4	75.7	J-be	20	5.1	AF+T
LY749	749	234.1	69.3	J-Qc	9	5	AF+T
LY748	748	222.2	52.8	J-bc	20	6.2	AF+T
LY747	747	346.5	42.5	J-gh	25	5	AF+T
LY746	746	71.7	52	J-bf	20	5.6	AF+T
LY745	745	316.8	45.5	H-Od	9	1.4	T
LY744	744	315.9	61.8	J-ce	21	6.7	AF+T
LY743	743	218.8	42.7	J-bc	20	7.2	AF+T
LY742	742	179.5	62.2	J-ef	23	3.5	AF+T
LY741	741	173.5	59.6	J-Oc	7	8.6	AF+T
LY740	740	21.7	72.4	J-Pe	8	1	T
LY739	739	207.6	71	J-bc	20	4.9	AF+T
LY738	738	341.9	64.3	J-Nc	6	7.1	AF+T
LY737	737	125.1	62.2	J-Xc	16	6.3	AF+T
LY736	736	261.5	56.2	J-cf	21	6.8	AF+T
LY735	735	296.7	60.4	H-Pe	10	7.9	T
LY734	734	238.5	59.5	J-bc	20	8.1	AF+T
LY733	733	18.8	63.9	S-Wc	6	3.1	AF+T
LY732	732	205.5	60.7	J-df	22	4.8	AF+T
LY731	731	93.8	54.8	H-Pe	10	5.3	T
LY730	730	111.7	56.9	J-Rf	10	3.7	AF+T
LY729	729	5.1	60.8	S-be	11	4.3	AF+T
LY728	728	102.4	46.1	S-ef	14	4.7	AF+T
LY727	727	177.6	65.5	J-ce	21	6.1	AF+T
LY726	726	219.5	38.2	J-bc	20	6.4	AF+T
LY725	725	259.5	63.6	H-Of	9	3.5	T
LY724	724	341.8	50.5	Z-hi	10	6	AF+T
LY723	723	28.8	64.7	J-ch	21	4.6	AF+T
LY722	722	243.5	58	Q-ef	16	5.9	AF+T
LY721	721	345.5	55.1	O-Wd	10	1.8	T
LY720	720	198.2	53	J-eh	23	5.6	AF+T
LY719	719	348	56.7	J-Rh	10	4	AF+T
LY718	718	183.8	61.9	S-bf	11	6.9	AF+T
LY716	716	342.4	73.1	H-Pb	10	3	T
LY715	715	69.9	75.1	J-Rc	10	2.4	AF+T
LY714	714	32	63.5	S-bc	11	5.9	AF+T
LY713	713	92.3	63.1	J-ef	23	5.3	AF+T
LY712	712	238.1	51.4	J-ef	23	7.9	AF+T
LY711	711	168	72.3	H-Le	6	1	T
LY710	710	212.9	59.3	J-be	20	4	AF+T
LY709	709	143	48.2	J-Zc	18	4.5	AF+T
LY708	708	227.8	67.8	K-eh	2	5	AF+T
LY707	707	53.2	62.6	J-de	22	5.5	AF+T
LY706	706	214.1	60	I-Nf	7	7.4	T
LY705	705	348.4	71.3	J-de	22	4	AF+T
LY704	704	338.9	76.2	U-de	11	4.1	AF+T
LY703	703	334.4	71.4	H-Md	7	2.8	T
LY702	702	352.4	69.3	J-df	22	3.5	AF+T
LY701	701	171.8	77.1	S-de	13	7.2	AF+T
LY700	700	152.4	76.6	H-Le	6	1.3	T
LY699	699	106.9	55.9	J-cf	21	3.5	AF+T
LY698	698	74.9	42.6	J-ae	19	5.2	AF+T
LY697	697	192.6	45.4	J-ce	21	4.1	AF+T
LY696	696	336.8	61.2	H-Od	9	5.4	T
LY695	695	81.5	74	S-ce	12	4.5	AF+T
LY694	694	171	64.3	J-ce	21	3.9	AF+T
LY693	693	40.1	71.7	J-bc	20	4.7	AF+T
LY692	692	48.2	73.7	J-ef	23	3.6	AF+T
LY691	691	194.7	72.7	H-Ne	8	2.5	T
LY690	690	77.4	63.5	S-ce	12	4.3	AF+T
LY689	689	300.3	70.3	S-Yc	8	3.6	AF+T
LY687	687	250.2	61	J-af	19	2.8	AF+T
LY686	686	130.4	62.1	J-bc	20	4.9	AF+T
LY685	685	58.8	69.2	S-Yc	8	3	AF+T
LY684	684	354.7	70.6	I-Lf	5	1.4	T
LY683	683	58	69.9	J-bc	20	6.8	AF+T
LY682	682	96.2	56.9	J-ef	23	4.5	AF+T
LY681	681	241.9	60.8	M-bc	17	8.1	AF+T
LY680	680	355	69.1	I-Li	5	7.2	T
LY679	679	94.7	60	J-ac	19	7.7	AF+T
LY678	678	177.4	54	J-ae	19	7.9	AF+T
LY677	677	224.5	40.3	V-ei	11	6.3	AF+T
LY676	676	228.9	53.5	H-Sb	13	2.9	T
LY675	675	114.6	54.6	J-ef	23	3.3	AF+T
LY674	674	290.7	52.1	J-Sh	11	3.6	AF+T
LY673	673	358.2	69	S-Xc	7	2.9	AF+T
LY672	672	61.3	73.8	J-ef	23	2.8	AF+T
LY670	670	87.2	68.7	V-ef	11	4.7	AF+T
LY669	669	165.6	63.6	W-bc	7	6.9	AF+T
LY668	668	212.3	53	S-ac	10	6.4	AF+T
LY667	667	250	73.7	S-bc	11	5.6	AF+T
LY666	666	208.3	69.9	J-ef	23	4.4	AF+T
LY665	665	198.7	77.6	I-Mq	6	6.2	T
LY664	664	39.6	68.2	J-ef	23	6	AF+T
LY662	662	107.8	65.8	J-ef	23	3.5	AF+T
LY661	661	65.7	74.4	H-Nc	8	1.9	T
LY660	660	220.8	69	J-Pc	8	6.4	AF+T
LY659	659	12.6	61.3	V-ef	11	6	AF+T
LY658	658	110.5	76.1	I-Pd	9	3.1	T
LY657	657	324.7	77.5	J-de	22	2.6	AF+T
LY656	656	299	75.9	J-Qc	9	3.9	AF+T
LY655	655	153.8	65.8	J-Yc	17	9	AF+T
LY654	654	94.4	74.7	H-Mc	7	2	T
LY653	653	212	68.3	J-bf	20	6	AF+T
LY652	652	6.9	73	J-ef	23	3.3	AF+T
LY651	651	345.8	53.8	I-Me	6	6.6	T
LY650	650	13.7	60.3	J-ef	23	3.1	AF+T
LY649	649	307.6	76.2	J-bc	20	3.3	AF+T
LY648	648	205.2	59.1	J-Vc	14	8.5	AF+T
LY647	647	34.7	69.4	W-cf	8	8.4	AF+T
LY646	646	125.7	68.9	H-Ke	5	8.1	T
LY644	644	93.7	71.5	S-ac	10	6.4	AF+T
LY643	643	346.3	76.9	J-Mc	5	4.5	AF+T
LY642	642	228.8	67.9	J-ef	23	4	AF+T
LY641	641	234.5	72.7	I-Lh	5	1.8	T
LY640	640	231.1	71.7	J-Xf	16	7.6	AF+T
LY639	639	164.3	55.9	J-Yf	17	6.5	AF+T
LY638	638	151.6	63.3	J-bc	20	4.2	AF+T
LY637	637	347.8	76.1	H-Md	7	2.4	T
LY636	636	286.3	73.5	U-bc	9	5.3	AF+T
LY635	635	176.5	66	J-df	22	3.7	AF+T
LY634	634	349.4	58.5	H-Ld	6	4.2	T
LY633	633	354.7	73.1	J-Zc	18	3.4	AF+T
LY632	632	178.1	63.6	J-bc	20	4	AF+T
LY631	631	243.3	67.6	J-Nf	6	4.9	AF+T
LY630	630	26.5	69.4	J-Rc	10	2.9	AF+T
LY629	629	128.9	61.5	I-Le	5	5.6	T
LY628	628	114.8	61	J-Zf	18	2.3	AF+T
LY627	627	21	57	J-Zf	18	6.4	AF+T
LY626	626	78.2	66.6	J-Vc	14	7.9	AF+T
LY625	625	296	72.6	J-Xd	16	4.6	AF+T
LY624	624	232.5	64	H-Me	7	6	T
LY623	623	119.6	59.7	J-Zf	18	5.5	AF+T
LY622	622	160.1	50.9	J-Zc	18	5.9	AF+T
LY621	621	98.6	61.4	J-dh	22	4.4	AF+T
LY620	620	146.3	55.8	J-Wc	15	9.6	AF+T
LY618	618	18.5	56.3	J-bc	20	2.8	AF+T
LY617	617	278.6	34.9	V-bf	8	4.3	AF+T
LY616	616	120.3	44.7	J-bf	20	4.2	AF+T
LY615	615	339	70.9	I-Li	5	3.6	T
LY614	614	310.8	53.3	J-Zc	18	5.5	AF+T
LY613	613	320.4	71	J-bc	20	4.2	AF+T
LY612	612	151.7	59.8	J-af	19	6.1	AF+T
LY611	611	179.6	55.7	J-ef	23	3.9	AF+T
LY610	610	297.2	58.7	J-Of	7	8.3	T
LY609	609	79.6	54.4	J-Rc	10	3.4	AF+T
LY608	608	124.4	58.6	J-Wc	15	5.3	AF+T
LY607	607	359.8	61.4	J-bf	20	8	AF+T
LY605	605	153.4	79.5	K-Og	6	5.8	T
LY604	604	199.8	63.8	J-Zf	18	3.1	AF+T
LY603	603	182	67.6	J-bc	20	4.3	AF+T
LY602	602	345.2	72.6	J-af	19	4	AF+T
LY601	601	106.6	59.6	J-ef	2.3	6.1	AF+T
LY600	600	328.5	64.7	H-Ld	6	5.7	T
LY599	599	264.7	48.8	J-be	20	9.9	AF+T
LY597	597	156.5	61.2	J-Xc	16	6.4	AF+T
LY596	596	352.2	45	H-Oc	9	3.8	T
LY595	595	170.3	61.9	J-bf	20	4.7	AF+T
LY594	594	125.3	62	J-Xc	16	4.8	AF+T
LY593	593	199.7	63.8	J-a	19	5.9	AF+T
LY592	592	222.1	60.5	J-ei	23	5.5	AF+T
LY591	591	192.1	71	J-Xc	16	6.5	AF+T
LY589	589	325	77.5	J-Of	7	2.2	AF+T
LY588	588	358.1	-61.3	K-Yd	16	2.3	AF+T
LY587	587	227.2	44.8	J-ac	19	6.3	AF+T
LY586	586	287	63.6	S-Yc	8	4.4	AF+T
LY585	585	114.4	65.3	I-Lg	5	7.9	T
LY584	584	65.5	73.2	J-ef	23	4.5	AF+T
LY583	583	71.1	63.2	J-Zc	18	5	AF+T
LY582	582	250	49.4	J-Wf	15	5.3	AF+T
LY581	581	222.2	75.9	I-Md	6	4.5	T
LY580	580	180.2	60.8	J-eh	23	4.9	AF+T
LY579	579	357.1	57.8	J-Pc	8	10.4	AF+T
LY578	578	249.1	66.5	J-Uf	13	6.9	AF+T
LY577	577	144.7	53.4	J-Wc	15	7.9	AF+T
LY575	575	179.5	54.4	J-Xc	16	4.5	AF+T
LY574	574	277.9	56.4	J-Yc	17	7.6	AF+T
LY573	573	353.9	58.9	V-bf	8	8.8	AF+T
LY572	572	190.2	68.1	J-Yc	17	4.8	AF+T
LY571	571	69.6	65.5	J-df	22	3.8	AF+T
LY569	569	9.7	59.9	J-bf	20	8.4	AF+T
LY568	568	3	67.9	J-Re	10	6.1	AF+T
LY567	567	301.1	50.9	L-ef	21	7.3	AF+T
LY566	566	192.4	62.8	K-Zd	17	2.1	AF+T
LY564	564	157.5	66.7	S-bc	11	3	AF+T
LY563	563	229.7	69.9	J-bc	20	6.2	AF+T
LY562	562	50	71.7	J-ef	23	3.9	AF+T
LY561	561	239.7	73.6	I-Mg	6	1.2	T
LY560	560	342.2	70	J-bc	20	4.8	AF+T
LY559	559	15.2	71.9	J-ef	23	1.8	AF+T
LY558	558	128.9	68.5	I-Ne	7	3.8	T
LY557	557	74	69.2	J-bc	20	3.7	AF+T
LY556	556	182.4	64.7	J-ef	23	4	AF+T
LY555	555	332.6	70.9	H-Li	6	0.6	T
LY554	554	160.4	55.1	J-Sc	11	8.6	AF+T
LY553	553	183.9	60.3	J-ac	19	3.9	AF+T
LY552	552	238.1	68.7	H-Lf	6	4.4	T
LY551	551	204.4	62.9	J-ef	23	2.4	AF+T
LY550	550	210	63.3	J-Yc	17	4.8	AF+T
LY549	549	256.2	72	J-ef	23	3.7	AF+T
LY548	548	354.5	59.5	L-Pg	6	10.3	T
LY547	547	187.1	66.3	J-cd	21	6.1	AF+T
LY546	546	75.9	66.4	J-ef	23	5.9	AF+T
LY545	545	272	74.1	J-Yc	17	3.5	AF+T
LY544	544	190.3	71.2	J-Wc	15	10	AF+T
LY543	543	90.8	73.8	J-bc	20	4.3	AF+T
LY542	542	73.6	60.9	J-Zc	18	6	AF+T
LY541	541	100.3	61.9	S-Xc	7	8.8	AF+T
LY540	540	95.5	64	J-bc	20	5.1	AF+T
LY539	539	179.8	60.7	J-bc	20	5.4	AF+T
LY538	538	197.8	62.2	J-Uc	13	9.2	AF+T
LY537	537	117.3	63.7	J-bc	20	4.9	AF+T
LY536	536	154.5	59.2	J-bc	20	4.6	AF+T
LY535	535	110.9	64.9	H-Kd	5	3.7	T
LY534	534	195.9	60.9	J-bc	20	5.9	AF+T
LY533	533	156.2	55.6	J-bf	20	5.4	AF+T
LY532	532	111.4	63.4	J-ef	23	3.4	AF+T
LY531	531	187.8	60	K-bd	19	5.6	AF+T
LY530	530	298.5	63.2	H-Le	6	3.7	T
LY529	529	140.6	66.6	J-Uf	13	9	AF+T
LY528	528	223.5	69.4	J-Qe	9	4.5	AF+T
LY527	527	10.8	66.6	I-Nd	7	7.7	T
LY526	526	205.2	63.6	J-ch	21	5.4	AF+T
LY525	525	14	63.3	J-Rf	10	5.6	AF+T
LY523	523	141	62.3	J-Wc	15	5.9	AF+T
LY522	522	108.9	63.5	J-bh	20	5.4	AF+T
LY521	521	67.5	64.1	H-Mc	7	4.7	T
LY520	520	137.2	68	J-Oc	7	5.2	AF+T
LY519	519	147.9	61.8	H-Pb	10	9.9	T
LY518	518	28.5	64.3	J-cf	21	6.5	AF+T
LY517	517	313.8	58.5	J-Re	10	3.9	AF+T
LY516	516	299.4	54.1	I-Qd	10	4.5	T
LY515	515	292.5	58.9	J-Qf	9	4.5	AF+T
LY514	514	256.8	63.8	J-bh	20	5.2	AF+T
LY513	513	57.4	70.1	J-Nf	6	6.6	T
LY511	511	232.5	68.1	J-eh	23	4.9	AF+T
LY510	510	128.7	56.8	I-Nd	7	8.8	T
LY508	508	353	52.2	U-be	9	3	AF+T
LY507	507	187.2	42.9	H-Me	7	7.7	T
LY506	506	161.4	40.5	U-ef	12	3.6	AF+T
LY505	505	332.4	39.8	Z-gh	9	4	AF+T
LY504	504	156.7	61	K-Rd	9	4.3	T
LY503	503	106.4	51	K-cd	20	6.3	AF+T
LY502	502	49.2	58.3	J-Zf	18	6.7	AF+T
LY501	501	145.6	68.1	L-Of	5	6.7	T
LY500	500	218.5	74.3	K-bf	19	8.4	AF+T
LY499	499	239.3	55.4	T-bc	10	3	AF+T
LY497	497	357.2	69.7	J-bf	20	6.7	AF+T
LY496	496	359.2	67.7	S-bc	11	4.2	AF+T
LY495	495	217.5	59.7	J-Re	10	4.7	AF+T
LY492	492	116.8	53.1	R-df	14	2.8	AF+T
LY491	491	353.4	64.9	L-Oe	5	6.1	T
LY490	490	150.6	40.2	Z-ef	7	2.1	AF+T
LY487	487	312.3	67.8	S-bc	11	8.3	AF+T
LY485	485	98	62.5	J-ef	23	4.8	AF+T
LY484	484	349.1	67.3	T-cd	11	3.7	AF+T
LY483	483	153.3	67.7	J-ac	19	5	AF+T
LY482	482	141.4	57.1	J-df	22	4.1	AF+T
LY480	480	273.7	75.5	I-Ld	5	5.4	T
LY479	479	172.9	66.6	L-fg	22	3.4	AF+T
LY47897	478.97	239.6	69.5	U-ac	8	7.5	AF+T
LY47895	478.95	230	70.8	U-ac	8	5.5	AF+T
LY47893	478.93	237.7	70.6	U-ac	8	4.6	AF+T
LY47891	478.91	229.8	72	U-ac	8	4.6	AF+T
LY47886	478.86	224.5	76.1	U-ac	8	8.8	AF+T
LY47884	478.84	190.5	60.4	J-bc	20	7.8	AF+T
LY47882	478.82	252.4	73	U-ac	8	7.3	AF+T
LY47880	478.8	287.7	69.2	U-Zc	7	6	AF+T
LY47852	478.52	359.6	63.2	U-Zc	7	4.6	AF+T
LY47847	478.47	3	63.1	U-Yc	6	2.1	AF+T
LY47836	478.36	125.9	62.7	J-Yc	17	6.2	AF+T
LY47832	478.32	117.4	64.5	J-Yc	17	7.5	AF+T
LY47828	478.28	117.3	69.9	U-Zc	7	8.7	AF+T
LY47825	478.25	128.2	63.1	J-Zc	18	6.9	AF+T
LY478	478	68.4	-70.1	J-Xd	16	4	AF+T
LY47790	477.9	29	69.2	J-Qc	9	3.6	AF+T
LY47785	477.85	15.1	66.8	J-ac	19	9.8	AF+T
LY47778	477.78	358.6	67.1	V-ac	7	7.2	AF+T
LY47774	477.74	11	67.1	J-Sc	11	7	AF+T
LY47754	477.54	30.9	69.4	U-bc	9	3.3	AF+T
LY47750	477.5	65.6	67.1	J-ac	19	8	AF+T
LY47737	477.37	80.4	72	U-bc	9	5.5	AF+T
LY47715	477.15	242.7	74.7	U-Zc	7	7.4	AF+T
LY47709	477.09	262.3	70.6	U-bc	9	4.4	AF+T
LY47703	477.03	255.9	69.9	V-bc	8	1.8	AF+T
LY477	477	194.4	-73.5	H-Kg	5	4.6	T
LY47690	476.9	91.1	66.6	J-bc	20	6.7	AF+T
LY47688	476.88	105.5	70.6	J-bc	20	6.6	AF+T
LY47682	476.82	69	72.8	U-bc	9	5.1	AF+T
LY47674	476.74	252.5	73.8	U-ac	8	4.9	AF+T
LY47669	476.69	246.4	66.7	U-ac	8	5.2	AF+T
LY47661	476.61	235.1	68.4	U-ac	8	7.7	AF+T
LY47658	476.58	244.2	67	U-bc	9	7.4	AF+T
LY47649	476.49	153.6	66.1	J-bc	20	7	AF+T
LY47641	476.41	170.9	70.2	J-Nc	6	2.7	AF+T
LY47637	476.37	212.5	71.5	U-bc	9	3.6	AF+T
LY47626	476.26	306.8	64.7	J-ce	21	7.4	AF+T
LY47617	476.17	326.5	64.2	J-Xc	16	8	AF+T
LY47609	476.09	305.3	65.8	N-Xc	12	8.2	AF+T
LY47603	476.03	327	33.3	U-Yc	6	9	AF+T
LY476	476	10.3	-60.1	J-Tf	12	6.4	AF+T
LY47588	475.88	125.9	68.9	J-ac	19	6.1	AF+T
LY47578	475.78	151.1	66.3	J-Se	11	1.9	AF+T
LY47572	475.72	151.5	66.9	J-Te	12	2.7	AF+T
LY47563	475.63	302.5	56.7	U-af	8	7.1	AF+T
LY47555	475.55	292.8	59.3	U-ce	10	8.7	AF+T
LY47547	475.47	297	60.5	U-bc	9	5.3	AF+T
LY47537	475.37	353.2	66.3	V-bc	8	4.6	AF+T
LY47534	475.34	358.4	59.5	U-bc	9	5.4	AF+T
LY475	475	120.5	61.6	J-bc	20	3.6	AF+T
LY473	473	173.3	56.5	J-eg	23	4	AF+T
LY472	472	211.5	59.3	J-ef	23	6.9	AF+T
LY471	471	303.3	55.9	J-bc	20	5.2	AF+T
LY470	470	215	62.5	I-Mg	6	2.8	T
LY469	469	300.7	75.1	J-Wc	15	3.8	AF+T
LY468	468	169.7	60.4	S-cd	12	6.6	AF+T
LY467	467	73.9	69.5	J-ag	19	7.8	AF+T
LY466	466	86.5	60.6	K-cd	20	4.1	AF+T
LY465	465	111.1	-69.1	H-Kb	5	2.7	T
LY464	464	135.5	62.6	L-ef	21	6.2	AF+T
LY463	463	334.8	72.7	J-Yc	17	6.7	AF+T
LY462	462	128.3	60.9	J-cf	21	4	AF+T
LY461	461	91.2	71.2	J-dg	22	6	AF+T
LY460	460	243	76.2	J-Ne	6	1.9	T
LY459	459	157.4	53.1	J-be	20	3.7	AF+T
LY458	458	276.6	63.3	J-Wc	15	3.3	AF+T
LY457	457	238.5	67.1	J-Qd	9	5	AF+T
LY456	456	113.7	59.2	L-dg	20	6.6	AF+T
LY455	455	80.4	49.8	S-cd	12	8.1	AF+T
LY453	453	168.5	68.3	J-Uf	13	5	AF+T
LY452	452	46.1	70	J-ef	23	3.7	AF+T
LY451	451	44.6	70.2	J-Xc	16	5.3	AF+T
LY450	450	148.6	34.6	H-Pb	10	2.9	T
LY449	449	290.2	50.3	J-hi	26	3	AF+T
LY448	448	80.4	-59.7	J-be	20	4.2	AF+T
LY447	447	192.3	32.1	K-Tb	11	6.6	T
LY44595	445.95	126.8	68.6	J-Zc	18	6.9	AF+T
LY44585	445.85	321.7	55.2	U-Zc	7	5.6	AF+T
LY44575	445.75	46.9	54.7	J-Tf	12	9.5	AF+T
LY44565	445.65	45.6	60.5	J-Tc	12	7.9	AF+T
LY44554	445.54	333.6	50	U-Zc	7	6	AF+T
LY44530	445.3	287	60.8	J-Qc	9	7.8	AF+T
LY44528	445.28	241.2	52.5	U-ac	8	10.6	AF+T
LY44514	445.14	53.4	67.6	J-ac	19	4.9	AF+T
LY445	445	67.7	-61.5	S-bc	11	5.6	AF+T
LY44493	444.93	306.2	64.7	U-cf	10	7.9	AF+T
LY44487	444.87	247.5	74.4	J-Zc	18	6.6	AF+T
LY44484	444.84	283.2	70.2	J-Zc	18	6.1	AF+T
LY44462	444.62	267.7	64	W-Zc	5	6.2	AF+T
LY44460	444.6	200.6	66.8	J-Qc	9	9.1	AF+T
LY44454	444.54	241	65.7	U-ac	8	8	AF+T
LY44432	444.32	242.5	66.6	J-Zc	18	6	AF+T
LY44427	444.27	258.3	70.1	U-ae	8	8.2	AF+T
LY44415	444.15	244.3	60.8	J-Tc	12	5	AF+T
LY44411	444.11	244.5	54.4	J-Zc	18	7.9	AF+T
LY444	444	234.7	-63.6	J-Ug	13	9.6	AF+T
LY44390	443.9	91.5	71.5	J-Pc	8	6.4	AF+T
LY44385	443.85	98.7	45	J-Yf	17	7.3	AF+T
LY44377	443.77	97.1	62.1	J-Uc	13	7.3	AF+T
LY44366	443.66	305.9	71.4	J-Rc	10	4.6	AF+T
LY44358	443.58	285.2	70	J-Wc	15	7.5	AF+T
LY44345	443.45	176.4	60.2	J-Rc	10	5.3	AF+T
LY44340	443.4	178.2	59.6	J-Sc	11	9.9	AF+T
LY44335	443.35	177.2	57.8	J-Zf	18	9.4	AF+T
LY44327	443.27	195	62.7	J-Zc	18	7.8	AF+T
LY44314	443.14	23.5	58.9	J-Rc	10	6.9	AF+T
LY443	443	352.9	-63.7	K-cd	20	6	AF+T
LY44286	442.86	306.2	74.9	J-Nc	6	5.4	AF+T
LY44275	442.75	268.7	71.3	J-Yc	17	9.8	AF+T
LY44267	442.67	39.1	70.2	J-Yc	17	9.2	AF+T
LY44264	442.64	24.3	63.8	J-Yc	17	8.1	AF+T
LY44255	442.55	211.1	69.9	J-Qf	9	4.8	AF+T
LY44250	442.5	247.2	56.7	U-Yf	6	4	AF+T
LY44246	442.46	198.8	63.6	J-Tc	12	5.2	AF+T
LY44235	442.35	17.6	70.1	J-Wf	15	6.9	AF+T
LY44231	442.31	33.6	70.7	a-ef	6	7.4	AF+T
LY442	442	194.6	-71.8	J-ef	23	4.1	AF+T
LY44192	441.92	54.5	65.7	K-bd	19	7	AF+T
LY44176	441.76	50.2	61.1	K-cd	20	7.3	AF+T
LY44174	441.74	57	70.1	K-cd	20	7.3	AF+T
LY44172	441.72	8.7	61.7	V-cd	9	5.5	AF+T
LY44171	441.71	4.4	54.2	V-Zd	6	9.8	AF+T
LY44168	441.68	246.3	71.2	V-de	10	5	AF+T
LY44166	441.66	221.9	63	V-cd	9	6	AF+T
LY44164	441.64	245.1	70.1	V-cd	9	5.3	AF+T
LY44162	441.62	242.3	65.1	W-de	9	8.3	AF+T
LY44157	441.57	65.3	69.8	X-de	8	4.7	AF+T
LY44155	441.55	59.6	71.2	X-de	8	3.7	AF+T
LY44153	441.53	72.7	69.7	V-de	10	5.3	AF+T
LY44151	441.51	74.4	69.2	V-de	10	5.1	AF+T
LY44145	441.45	2.2	64.5	W-de	9	4.6	AF+T
LY44143	441.43	2.4	58.8	V-cd	9	6.8	AF+T
LY44141	441.41	349.1	60.6	V-cd	9	4.5	AF+T
LY441	441	110.8	64.9	K-ef	22	4.2	AF+T
LY44096	440.96	156.2	69.3	V-cd	9	7.5	AF+T
LY44093	440.93	154.7	52.7	K-cd	20	9.2	AF+T
LY44091	440.91	158.7	58.4	K-cd	20	7.5	AF+T
LY44089	440.89	159.3	59.1	K-cd	20	7.2	AF+T
LY44087	440.87	162.9	59.4	K-Sd	10	2.8	AF+T
LY440	440	285.5	68.5	K-Pe	7	5.2	T
LY439	439	96.9	66.4	T-bc	10	6.3	AF+T
LY438	438	299.5	58.4	V-ci	9	4.3	AF+T
LY437	437	190.4	60.4	J-bc	20	4.6	AF+T
LY436	436	276.4	31.3	S-Yd	8	4.9	AF+T
LY435	435	71.5	48.2	H-Lb	6	7.9	T
LY431	431	354.7	61.6	Y-bc	5	9.3	AF+T
LY428	428	82.1	69	J-bc	20	5.1	AF+T
LY426	426	175	47.1	J-Oc	7	6.9	AF+T
LY422	422	74.1	61.6	J-ef	23	3.3	AF+T
LY421	421	242.5	64.7	H-Kc	5	2.1	T
LY420	420	201.5	59.7	J-Wf	15	8.9	AF+T
LY419	419	145.3	55.6	J-Zc	18	7	AF+T
LY418	418	50.1	56.5	J-df	22	7.1	AF+T
LY417	417	254	56.2	L-bc	17	6.6	AF+T
LY416	416	281.3	69.5	H-Kc	5	5.8	T
LY415	415	157.6	59.2	J-Sf	11	9.7	AF+T
LY414	414	167.6	66.1	S-bc	11	6.4	AF+T
LY411	411	252	69	I-Ni	7	3	T
LY410	410	275.3	69	J-bc	20	5.5	AF+T
LY409	409	145.1	58.3	J-af	19	6.6	AF+T
LY408	408	183.3	51.2	J-Wc	15	5.9	AF+T
LY407	407	131.8	54.3	J-cf	21	9.3	AF+T
LY401	401	221.6	69.3	I-Oe	8	3.5	T
LY398	398	284.6	72.2	J-Yf	17	4.9	AF+T
LY397	397	338.9	66.4	S-bc	11	6.2	AF+T
LY396	396	332.8	73	J-cf	21	3.5	AF+T
LY395	395	52.4	71.3	K-Ne	5	2.7	T
LY394	394	182.7	58.1	J-Vc	14	4.9	AF+T
LY393	393	334.4	69.3	J-ef	23	6	AF+T
LY392	392	127.7	48.1	J-Xc	16	8.2	AF+T
LY390	390	256.8	65.8	H-Lk	6	11.3	T
LY389	389	68.1	66	J-bc	20	7.2	AF+T
LY388	388	85.9	64.2	J-bc	20	3.2	AF+T
LY387	387	73.2	72.3	J-af	19	4.3	AF+T
LY386	386	159.6	68.8	I-Of	8	3.2	T
LY385	385	355.1	72.4	J-bc	20	5.5	AF+T
LY383	383	171.8	67.5	Q-bc	13	7.4	AF+T
LY382	382	219.1	56.4	J-Yf	17	9.1	AF+T
LY381	381	191.3	70.8	J-Ne	6	1.6	T
LY380	380	153.4	62.5	J-ef	23	2.9	AF+T
LY379	379	35.8	79.8	J-bc	20	2.5	AF+T
LY378	378	16.4	61.7	J-bc	20	6.3	AF+T
LY377	377	303	65.2	S-bc	11	4.7	AF+T
LY376	376	234.2	73.5	L-Pg	6	5.4	T
LY373	373	325.1	75.2	J-ef	23	4.7	AF+T
LY372	372	330.4	70	J-bc	20	6.4	AF+T
LY371	371	174.1	-70.4	H-Kf	5	1.8	T
LY368	368	238.3	67.6	J-Zc	18	4.3	AF+T
LY366	366	126.2	73.6	H-Lg	6	2.4	T
LY365	365	198.9	57	Q-Zc	11	5.4	AF+T
LY364	364	29.3	71.2	J-ef	23	3.6	AF+T
LY363	363	82.5	66.3	J-bc	20	4.1	AF+T
LY362	362	86.8	-72.8	J-Wf	15	6.7	AF+T
LY361	361	145.7	77.5	H-Lb	6	5.5	T
LY360	360	169.8	64.7	J-ef	23	2.2	AF+T
LY358	358	277.9	71	J-ef	23	5.1	AF+T
LY357	357	226.4	67.2	J-bc	20	6	AF+T
LY356	356	155.3	73.7	H-Kd	5	6.3	T
LY355	355	212.2	73.8	K-bc	19	4.2	AF+T
LY354	354	166.4	66.2	J-Rc	10	4.1	AF+T
LY353	353	147.6	66.2	J-ef	23	5.5	AF+T
LY352	352	3.2	69.8	J-ac	19	4.1	AF+T
LY350	350	108.2	62.5	L-ef	21	5.1	AF+T
LY349	349	134.9	74.3	J-Zf	18	5.9	AF+T
LY348	348	169	63.1	J-Yc	17	5.9	AF+T
LY346	346	35.4	57.7	I-Le	5	6.4	T
LY345	345	107.5	60.8	J-Uc	13	9.2	AF+T
LY344	344	38.6	66.5	J-Yc	17	5.3	AF+T
LY343	343	291	62.8	J-bc	20	5.3	AF+T
LY342	342	254.6	68.9	J-ag	19	4.6	AF+T
LY340	340	216.6	69	N-ef	19	5	AF+T
LY339	339	198.2	67.3	J-bc	20	3.6	AF+T
LY338	338	258.7	73.6	J-bf	20	2.3	AF+T
LY337	337	181.3	48.5	J-Vc	14	7.5	AF+T
LY336	336	135	67	I-Ld	5	4.1	T
LY335	335	42.1	65.6	J-ag	19	5.8	AF+T
LY334	334	98.2	64.2	J-Rc	10	4.7	AF+T
LY333	333	279.5	66.1	J-Xc	16	7.8	AF+T
LY332	332	179.3	65.1	J-Xc	16	5.4	AF+T
LY330	330	16.6	67.3	J-cf	21	4.7	AF+T
LY329	329	280.8	69.2	J-Pg	8	6.8	AF+T
LY328	328	116.1	58	J-Uc	13	8.4	AF+T
LY327	327	206.1	59.2	J-Yf	17	4.8	AF+T
LY325	325	98.1	57.6	J-Wc	15	6.6	AF+T
LY324	324	325.7	66.9	J-dg	22	6.6	AF+T
LY323	323	233	60	K-zf	17	5.9	AF+T
LY322	322	175.6	60.5	J-Tc	12	8.8	AF+T
LY321	321	322.8	73.5	H-Lh	6	8.7	T
LY319	319	33.5	67.7	J-Xc	16	3.8	AF+T
LY318	318	157.7	56.2	J-ag	19	6	AF+T
LY317	317	0.4	63.4	J-Rc	10	5.9	AF+T
LY315	315	60.7	59.1	J-Xf	16	5.5	AF+T
LY314	314	247	58.2	J-Yc	17	6.7	AF+T
LY313	313	323.9	62.1	J-ag	19	4.2	AF+T
LY312	312	192.5	52	J-Zf	18	4.2	AF+T
LY310	310	303.1	61.7	J-bf	20	4.6	AF+T
LY309	309	133.4	50.7	J-Tc	12	6.9	AF+T
LY308	308	181	54.9	J-Yc	17	5.6	AF+T
LY306	306	303.3	68.3	J-Xg	16	7	AF+T
LY305	305	126	61.4	Q-Yc	10	6.3	AF+T
LY304	304	257.4	62.2	J-bf	20	4.2	AF+T
LY303	303	38.3	58.5	J-bc	20	5	AF+T
LY302	302	248.7	72.5	I-Ld	5	11.4	T
LY301	301	122.1	59.5	J-Yg	17	4.5	AF+T
LY299	299	308.6	64.9	J-Zf	18	5.8	AF+T
LY298	298	248.6	60.5	J-Yc	17	3.8	AF+T
LY297	297	256.3	63.9	H-Ke	5	10.1	T
LY296	296	297.4	68.3	J-Wc	15	4.4	AF+T
LY295	295	140.9	56.5	J-Xf	16	4	AF+T
LY29424	294.24	45.6	55.4	J-Xc	16	6.5	AF+T
LY29421	294.21	42.8	63.9	J-Yc	17	5.6	AF+T
LY29419	294.19	43.9	62.7	J-Wc	15	6.7	AF+T
LY29417	294.17	49.3	67.3	J-Zc	18	6.2	AF+T
LY29415	294.15	23.4	62.4	J-Vc	14	4.8	AF+T
LY29411	294.11	170.1	48.9	J-Wc	15	8	AF+T
LY29409	294.09	174	52.9	J-Zc	18	5.1	AF+T
LY29407	294.07	170.7	48.5	J-Yc	17	6.5	AF+T
LY294	294	5	61.2	J-Xf	16	3.9	AF+T
LY29382	293.82	156.8	51.8	J-Yc	17	5.9	AF+T
LY29374	293.74	196.7	60.3	J-Yc	17	6.3	AF+T
LY29368	293.68	195.9	55.3	J-Xc	16	6.8	AF+T
LY29364	293.64	161.1	46	J-Uc	13	7	AF+T
LY29354	293.54	149	56	J-Wc	15	5.4	AF+T
LY29340	293.4	145.1	55.9	J-Yc	17	3.7	AF+T
LY29333	293.33	157.2	57.1	J-Yc	17	4.9	AF+T
LY29322	293.22	154.1	48.1	J-Xc	16	6.7	AF+T
LY29310	293.1	21.1	65.7	Q-Yc	12	6.1	AF+T
LY293	293	175.6	-67.9	J-bf	20	4.9	AF+T
LY29290	292.9	17.2	68.2	S-Vc	5	5.4	AF+T
LY29278	292.78	181.3	60.6	Q-Wc	8	10.4	AF+T
LY29270	292.7	205.8	59.9	J-Wc	15	5	AF+T
LY29263	292.63	201.5	62.6	J-Rc	10	5.6	AF+T
LY29254	292.54	89.6	63.6	J-Wc	15	5.6	AF+T
LY29246	292.46	84.6	68.2	J-Yc	17	4.6	AF+T
LY29238	292.38	83.3	49.3	J-Uc	13	6.9	AF+T
LY29230	292.3	179.5	64	J-Wc	15	4.7	AF+T
LY29224	292.24	185.2	61.8	J-Wc	15	6.4	AF+T
LY29218	292.18	173	53.2	J-Zc	18	8.2	AF+T
LY292	292	310.6	-79.7	I-Lf	5	9.1	T
LY29190	291.9	181.2	55.4	J-Xc	16	5.5	AF+T
LY29185	291.85	180.2	56	J-Zc	18	5.9	AF+T
LY29155	291.55	100.5	59.7	J-Nc	6	7.1	AF+T
LY29127	291.27	178	57.7	J-Qc	9	9.3	AF+T
LY291	291	350	-65.7	J-bc	20	4.5	AF+T
LY29095	290.95	253.9	67.2	J-Zc	18	6.4	AF+T
LY29092	290.92	252	65	J-Zc	18	5.9	AF+T
LY29087	290.87	296.9	70.6	K-Rc	9	2	AF+T
LY29085	290.85	290	70.6	J-Tc	12	4.3	AF+T
LY29082	290.82	302.1	69.6	J-Tc	12	4.7	AF+T
LY29077	290.77	123.7	53	J-Wc	15	6.6	AF+T
LY29073	290.73	114.2	52.9	J-Tc	12	4.3	AF+T
LY29068	290.68	128.8	61	J-Uc	13	5.5	AF+T
LY29062	290.62	160	66.5	J-Xc	16	4.9	AF+T
LY29054	290.54	191	71	J-Wc	15	5.7	AF+T
LY29050	290.5	169	64.8	J-Uc	13	6.4	AF+T
LY29048	290.48	176.2	54.7	J-Tc	12	4.2	AF+T
LY290	290	160.1	60.3	J-Xf	16	4.4	AF+T
LY289	289	94.8	57.3	J-bf	20	6.8	AF+T
LY288	288	254.3	69.5	K-Yc	16	4.8	AF+T
LY287	287	68	58.9	J-Uc	13	3.1	AF+T
LY284	284	100.5	54.8	M-Xf	13	5.7	AF+T
LY283	283	101.4	59.4	J-bf	20	5	AF+T
LY282	282	234.8	-64.7	J-Yf	17	4.6	AF+T
LY280	280	93.7	56.2	J-Zf	18	3.5	AF+T
LY279	279	244.8	65.3	J-Yc	17	6.5	AF+T
LY278	278	348.8	70.9	J-af	19	4.4	AF+T
LY277	277	170.6	58.5	J-Yc	17	4.2	AF+T
LY275	275	102.7	61.2	K-Xc	15	3.5	AF+T
LY274	274	97.4	60.1	J-Wc	15	8.9	AF+T
LY273	273	177.1	57.6	J-af	19	3	AF+T
LY272	272	208.6	58	J-Xf	16	2.9	AF+T
LY271	271	229.5	64.7	H-Kd	5	4.1	T
LY270	270	141.3	61.5	J-af	19	3.5	AF+T
LY269	269	65.8	61.7	J-bf	20	4.9	AF+T
LY267	267	243.4	60.8	J-Yc	17	4.4	AF+T
LY266	266	323.4	40.4	J-Wf	15	6	AF+T
LY265	265	344.2	71.3	J-Pc	8	5.1	AF+T
LY264	264	242.1	53.5	J-Wc	15	5.8	AF+T
LY263	263	221.2	67.1	H-Kc	5	5.6	T
LY262	262	117.3	60	J-ac	19	5.3	AF+T
LY261	261	326.5	62.1	J-Zf	18	3.7	AF+T
LY260	260	249.6	70.8	J-Zf	18	4.4	AF+T
LY259	259	91.1	63.8	J-Zf	18	7.9	AF+T
LY258	258	129.3	68.6	I-Le	5	6.2	T
LY257	257	79	63.5	J-af	19	6.8	AF+T
LY256	256	146	48.4	Q-Yc	10	5	AF+T
LY255	255	304.1	74.6	J-Of	7	4.8	AF+T
LY254	254	143.1	41.6	J-Vc	14	7.5	AF+T
LY253	253	6.8	67.1	J-Wc	15	3.5	AF+T
LY252	252	18.2	67.3	I-Lf	5	5.4	T
LY251	251	265	-59	K-af	18	3.8	AF+T
LY250	250	141.2	56.6	J-af	19	3.1	AF+T
LY249	249	80.5	62.4	J-Xf	16	4.3	AF+T
LY248	248	259.1	57.7	J-Xc	16	3.4	AF+T
LY247	247	11.8	65.7	H-Ke	5	8.6	T
LY246	246	112.4	56.2	J-cf	21	4.2	AF+T
LY245	245	89.1	61.4	J-Vc	14	6.1	AF+T
LY244	244	214.2	67.7	J-bf	20	3.5	AF+T
LY243	243	102.9	72.2	J-Uc	13	6.9	AF+T
LY242	242	92	61.6	J-Wc	15	5.1	AF+T
LY241	241	355.2	34.3	H-Kg	5	11	T
LY240	240	52.1	70.3	J-Yh	17	2.8	AF+T
LY239	239	178.2	51.6	L-bf	18	3.7	AF+T
LY238	238	117.8	49.4	J-bf	20	3.9	AF+T
LY237	237	150.2	57.9	O-Uc	8	6.2	AF+T
LY236	236	312.9	73	I-Lc	5	6.4	T
LY235	235	302.6	62.6	J-Zf	18	4	AF+T
LY234	234	200	58.5	J-Vc	14	9.2	AF+T
LY233	233	193	54.4	J-af	19	6.1	AF+T
LY232	232	61.8	58.9	J-ac	19	9.1	AF+T
LY230	230	325.1	67.5	J-Yf	17	3.8	AF+T
LY229	229	158.7	50	J-Vc	14	7.9	AF+T
LY228	228	231.6	57.3	J-Xf	16	6.7	AF+T
LY227	227	200.8	71.7	J-Xf	16	6.8	AF+T
LY225	225	205.8	64.7	J-Uc	13	6.6	AF+T
LY224	224	64.4	57.7	J-Zf	18	5.3	AF+T
LY223	223	119.6	51.4	J-Wc	15	6.1	AF+T
LY222	222	20.7	59.2	J-af	19	5	AF+T
LY220	220	285.7	75.8	J-Zf	18	4.8	AF+T
LY219	219	303.8	62.2	J-Vc	14	7.1	AF+T
LY218	218	218.9	56.8	J-Qe	9	8.9	AF+T
LY217	217	350.2	64	X-cf	7	7.1	AF+T
LY216	216	307.1	55.8	H-Ke	5	14.3	T
LY215	215	101.8	47.3	J-af	19	6.4	AF+T
LY214	214	71.9	60.7	J-Wc	15	6.1	AF+T
LY213	213	108.7	56.1	J-Zf	18	5.9	AF+T
LY212	212	283.6	62.7	S-ac	10	7.4	AF+T
LY208	208	222.1	51.1	J-Yc	17	7.1	AF+T
LY207	207	74.6	61.3	J-Yf	17	5.7	AF+T
LY205	205	126.9	59.4	K-ac	18	3.8	AF+T
LY204	204	45.7	68.7	J-Uf	13	8.1	AF+T
LY203	203	65	50.5	R-Yc	9	4.3	AF+T
LY202	202	354.9	54.1	J-cf	21	3.9	AF+T
LY201	201	156.5	52.2	J-bf	20	3.4	AF+T
LY200	200	20.9	62.5	H-Kj	5	8.1	T
LY199	199	306.3	65.7	J-Uc	13	10.2	AF+T
LY198	198	213.3	41.7	J-af	19	4.7	AF+T
LY197	197	164.5	49.2	R-Yc	9	5.5	AF+T
LY196	196	143.1	60.2	J-df	22	4.9	AF+T
LY195	195	323.5	-57.5	H-Kc	5	3.7	T
LY194	194	283	66.7	S-Yc	8	8	AF+T
LY193	193	105.9	56.8	J-Yf	17	6.1	AF+T
LY192	192	110.9	59.4	S-Xc	7	5	AF+T
LY191	191	323	51.4	J-bf	20	9.5	AF+T
LY190	190	118.7	46.7	J-af	19	6.1	AF+T
LY188	188	124.9	52.1	S-Zc	9	3.2	AF+T
LY187	187	108.8	45	J-Tf	12	3.8	AF+T
LY186	186	9.6	55.9	J-Rc	10	4.2	AF+T
LY185	185	91	41.4	M-bf	17	5.1	AF+T
LY183	183	131.9	59.9	J-Uc	13	10.2	AF+T
LY182	182	165.4	57.6	J-cf	21	4.7	AF+T
LY181	181	137.8	51.9	J-Yc	17	5.7	AF+T
LY180	180	184.4	52	J-df	22	6.6	AF+T
LY179	179	35.6	52.5	J-Zf	18	7.2	AF+T
LY178	178	103.4	56.3	J-Nf	6	9.9	T
LY177	177	311.4	68.1	M-Uc	10	7.3	AF+T
LY176	176	122.1	51.6	J-Xf	16	6.2	AF+T
LY175	175	240	63.6	J-Qf	9	9.2	AF+T
LY174	174	297.4	64.2	J-Zf	18	3.4	AF+T
LY171	171	62.6	57.8	J-Zf	18	5.3	AF+T
LY170	170	140.8	51.2	J-Wc	15	5	AF+T
LY169	169	103.4	51.9	J-af	19	3.7	AF+T
LY168	168	226.6	65.5	L-Wf	13	6.6	AF+T
LY167	167	156.3	60.3	J-Yc	17	6.1	AF+T
LY166	166	150.1	61.9	H-Kd	5	7.6	T
LY165	165	72.7	55.8	J-df	22	4.1	AF+T
LY163	163	212.8	54.7	J-Zc	18	5.5	AF+T
LY162	162	5.4	52.7	J-ae	19	6	AF+T
LY160	160	40.9	56.7	J-Yc	17	6.3	AF+T
LY159	159	198.6	58.1	I-Lg	5	6.5	T
LY158	158	100.2	44.3	J-af	19	3..9	AF+T
LY157	157	129.8	64.7	J-Xf	16	8.1	AF+T
LY156	156	159.5	60.5	K-Wc	14	5.5	AF+T
LY154	154	134.5	56.1	J-Yf	17	9	AF+T
LY152	152	82.1	56.7	J-Xc	16	6	AF+T
LY150	150	119.2	51.8	J-Xc	16	3.8	AF+T
LY148	148	111.3	53.7	J-Zc	18	4.2	AF+T
LY147	147	66.6	52.7	V-ef	11	5.8	AF+T
LY146	146	233.3	52.2	J-cf	21	5.5	AF+T
LY141	141	138.5	57.7	H-Kb	5	10.5	T
LY140	140	311.3	58.7	K-Xc	15	11.8	AF+T
LY138	138	204.8	64.1	J-af	19	4.4	AF+T
LY137	137	342.9	69.1	J-Vc	14	8.6	AF+T
LY136	136	254.9	55.7	J-be	20	6.7	AF+T
LY135	135	65.8	62	J-af	19	5.8	AF+T
LY134	134	351.5	64.3	J-ac	19	5.8	AF+T
LY133	133	161.8	54.9	J-Xf	16	9	AF+T
LY132	132	282.4	-15.3	R-Vf	6	4.1	T
LY130	130	173.9	64.3	J-Zf	18	10.3	AF+T
LY129	129	299.1	56.9	S-Yc	8	7	AF+T
LY123	123	228.7	51.7	J-af	19	4.4	AF+T
LY122	122	43.4	51.7	J-bc	20	8.6	AF+T
LY121	121	340.4	63.1	J-ef	23	3.3	AF+T
LY120	120	227	59.2	J-ef	23	6	AF+T
LY119	119	65.4	50.5	W-df	9	4.2	AF+T
LY118	118	123.5	52.2	K-Yc	16	8.4	AF+T
LY116	116	236.5	73.4	J-af	19	8.2	AF+T
LY115	115	175.8	55	J-ac	19	8.4	AF+T
LY114	114	60.4	65.8	K-bc	19	3.2	AF+T
LY113	113	319.5	61.5	J-Zf	18	7.9	AF+T
LY112	112	101.1	59.6	J-Uc	13	5.7	AF+T
LY111	111	159.1	47.2	J-Yf	17	5.7	AF+T
LY110	110	279.1	72.3	I-Le	5	11.7	T
LY109	109	315.3	-58.1	J-cf	21	4.1	AF+T
LY108	108	352.3	69.8	J-Nf	6	7.8	AF+T
LY106	106	193.9	60.2	J-Yf	17	4.6	AF+T
LY104	104	266.3	-58.8	K-Wc	14	5	AF+T
LY103	103	350.7	53	X-df	8	6.9	AF+T
LY102	102	122.2	56.5	J-Wc	15	4.9	AF+T
LY101	101	226	51.8	H-Lf	6	11.2	T
LY100	100	137.7	48.2	J-Yc	17	4.2	AF+T
LY9968	99.68	111	46.2	J-Zc	18	4.1	AF+T
LY9963	99.63	240.7	59.8	J-Wc	15	6	AF+T
LY9958	99.58	127.4	40.7	J-Xc	16	5.6	AF+T
LY9956	99.56	123.3	38.1	J-Wc	15	6	AF+T
LY9954	99.54	130	41.5	J-Wc	15	6.2	AF+T
LY9950	99.5	92	50.5	J-Xc	16	6.4	AF+T
LY9916	99.16	99.1	60.4	J-Nc	6	7.9	AF+T
LY9914	99.14	134.1	62.4	J-Mc	5	6.8	AF+T
LY9912	99.12	87.2	67.8	J-Mc	5	8.2	AF+T
LY99	99	287.2	-53	J-af	19	4.5	AF+T
LY9825	98.25	111.4	-63.2	J-Yc	17	8.9	AF+T
LY9823	98.23	86.7	-73.3	S-Xc	7	4.2	AF+T
LY9821	98.21	85.6	-71.3	S-Yc	8	6.3	AF+T
LY9819	98.19	104.8	-59.3	S-Xc	7	6	AF+T
LY9812	98.12	86.1	-60.2	S-Xc	7	4.5	AF+T
LY9811	98.11	64.4	-56.2	S-Yc	8	7	AF+T
LY9809	98.09	107.2	-45.2	S-bc	11	5.3	AF+T
LY9807	98.07	97.2	-53.2	J-Yc	17	6.7	AF+T
LY9805	98.05	99	-63.8	J-bc	20	4.3	AF+T
LY98	98	271.4	-52	J-ef	23	2.4	AF+T
LY9708	97.08	307.7	51.3	J-Yc	17	5.5	AF+T
LY9707	97.07	352.2	47	J-Vc	14	9.2	AF+T
LY9706	97.06	326.9	50.4	J-bc	20	6.7	AF+T
LY9705	97.05	332.3	56.7	J-bc	20	5.8	AF+T
LY97	97	341.9	-45.4	K-af	18	3.7	AF+T
LY9697	96.97	0.2	58.6	J-Qc	9	5	AF+T
LY9694	96.94	346.9	61.5	J-Vc	14	7.5	AF+T
LY9692	96.92	18.6	59.2	J-Yc	17	6.2	AF+T
LY9690	96.9	26.8	60.6	J-Zc	18	6.6	AF+T
LY9688	96.88	109.8	66	J-Wc	15	8.5	AF+T
LY9685	96.85	103.1	57.7	J-Wc	15	6.9	AF+T
LY9683	96.83	119.1	54.9	J-Wc	15	7.3	AF+T
LY9680	96.8	133.8	46.4	J-Vc	14	5.2	AF+T
LY9678	96.78	133.4	45	J-Vc	14	6.3	AF+T
LY9675	96.75	243.1	48.7	J-Uc	13	5.9	AF+T
LY9673	96.73	242.7	52.3	J-Uc	13	6.7	AF+T
LY9671	96.71	242.8	54.9	J-Yc	17	5.5	AF+T
LY9669	96.69	237.6	57.7	J-Zc	18	5.9	AF+T
LY9668	96.68	244.7	60.6	J-Uc	13	6.3	AF+T
LY9667	96.67	245	56.2	J-Vc	14	5	AF+T
LY9666	96.66	241.3	57.9	J-Vc	14	5.5	AF+T
LY9665	96.65	225.4	57.4	J-Vc	14	6	AF+T
LY9656	96.56	123.1	-67.8	J-Oc	7	3.8	AF+T
LY9655	96.55	139.8	-60.3	J-Yc	17	7.2	AF+T
LY9654	96.54	136.9	-57.9	J-Wc	15	9.8	AF+T
LY9653	96.53	132	-50	S-Yc	8	8.3	AF+T
LY9631	96.31	158	-52.3	J-Rc	10	5.5	AF+T
LY9630	96.3	171	-59.4	J-Rc	10	3.8	AF+T
LY9629	96.29	177.8	-64.3	J-Rc	10	2.8	AF+T
LY9628	96.28	180.4	-65.1	J-Tc	12	5.5	AF+T
LY9611	96.11	210.9	47.9	J-Sc	11	8.9	AF+T
LY9610	96.1	199.4	50.3	J-Uc	13	8.3	AF+T
LY9609	96.09	190	52.5	J-Wc	15	6.4	AF+T
LY9608	96.08	207.3	57	J-Vc	14	8	AF+T
LY9607	96.07	223.8	52.2	J-Wc	15	7.3	AF+T
LY9606	96.06	206.4	48.8	J-Yc	17	5.8	AF+T
LY95	95	318	67.6	J-Zf	18	6.1	AF+T
LY94	94	71.7	55.7	T-Yc	7	5.6	AF+T
LY93	93	217.4	68.4	J-ef	23	3.3	AF+T
LY92	92	232.1	56.9	H-Kg	5	8.5	T
LY91	91	9.1	-56.8	T-Yc	7	2.7	AF+T
LY90	90	282.2	50.8	J-Zc	18	4.2	AF+T
LY89	89	118.6	54.4	J-af	19	4.3	AF+T
LY88	88	270.3	59.3	J-cf	21	4.2	AF+T
LY87	87	109.2	63.4	K-df	21	2.6	AF+T
LY85	85	143.6	58.4	K-Tc	11	11.2	AF+T
LY84	84	199.9	71.3	J-af	19	6.1	AF+T
LY83	83	295.9	54.4	S-Xc	7	6	AF+T
LY80	80	318.8	71.8	J-Uc	13	7.8	AF+T
LY79	79	239.8	49.9	J-cf	21	6.5	AF+T
LY78	78	25.9	63.4	J-Zf	18	7.3	AF+T
LY77	77	168.6	69.3	S-Yc	8	5.9	AF+T
LY75	75	291.2	55	J-Yf	17	7.2	AF+T
LY74	74	59.9	65.8	K-Wc	14	6.6	AF+T
LY73	73	195.8	50.9	J-cf	21	5.5	AF+T
LY71	71	51.8	44.3	H-Kf	5	6.6	T
LY70	70	164.4	52.9	J-ef	23	3.5	AF+T
LY69	69	83	56.9	J-Zf	18	7.5	AF+T
LY68	68	209.6	75.9	J-ef	23	3.8	AF+T
LY67	67	300.4	67.3	J-af	19	5.6	AF+T
LY64	64	108.9	49.6	J-Zf	18	7.2	AF+T
LY62	62	69.3	58.4	J-Uf	13	4	AF+T
LY61	61	51.7	65.3	J-Yf	17	4	AF+T
LY60	60	292.2	74.4	K-ai	18	2.5	AF+T
LY59	59	327.8	56.5	J-ef	23	6.8	AF+T
LY58	58	252.1	52.6	H-Lh	6	8.2	T
LY57	57	81.6	39	J-ef	23	3.1	AF+T
LY56	56	134.9	55.8	J-ef	23	2.3	AF+T
LY55	55	112.3	44.6	Q-af	12	8.4	AF+T
LY54	54	94.6	49.8	J-Zf	18	6	AF+T
LY52	52	256.4	55.5	J-bd	20	5.6	AF+T
LY51	51	266	63.1	L-bd	18	5.7	AF+T
LY50	50	121.7	54.2	J-bd	20	4.2	AF+T
LY46	46	264.2	64.4	J-Zb	18	5	AF+T
LY45	45	209.2	42.6	J-Ob	7	6.3	AF+T
LY44	44	28.7	57	J-Ub	13	7.7	AF+T
LY43	43	181.9	56.1	J-ab	19	3.5	AF+T
LY41	41	124.8	44.8	J-Wb	15	2.9	AF+T
LY40	40	151.2	49.9	J-cf	21	4.3	AF+T
LY39	39	124.4	40.2	J-af	19	4.6	AF+T
LY38	38	171.5	32.9	J-Yf	17	5.6	AF+T
LY37	37	347.1	47.1	H-Kb	5	4	T
LY36	36	314.4	51	J-ef	23	2.6	AF+T
LY35	35	359	47.3	J-cf	21	5	AF+T
LY34	34	52.5	47.7	H-Kb	5	5.9	T
LY33	33	293.9	51.4	L-df	20	2.8	AF+T
LY32	32	292.3	70.1	J-Uf	13	4.8	AF+T
LY29	29	236.1	62.6	J-Zf	18	9.8	AF+T
LY28	28	55.7	64.1	Y-fg	9	5.2	AF+T
LY27	27	324.8	48.5	H-Me	6	3.1	T
LY25	25	276.2	42	J-af	19	9	AF+T
LY24	24	55.1	60.6	J-df	22	5.4	AF+T
LY22	22	121.5	37.5	J-df	21	3.9	AF+T
LY21	21	136.3	57.4	J-Yf	17	10.2	AF+T
LY20	20	117.4	52.8	J-af	19	5.8	AF+T
LY18	18	92.3	62.9	J-Of	7	8.7	AF+T
LY17	17	357.2	44.3	J-cf	21	4.3	AF+T
LY16	16	306	52.5	J-Pf	8	6.6	AF+T
LY15	15	256.2	67.9	I-Mc	6	7.9	T
LY14	14	56.3	48.5	J-ef	23	6.6	AF+T
LY13	13	278.6	64.7	V-ef	11	6.5	AF+T
LY11	11	346.3	30.4	J-ef	23	4	AF+T
LY9	9	327.1	64.2	J-Yf	17	9	AF+T
LY8	8	350.4	53.7	J-Zf	18	10.2	AF+T
LY7	7	148.4	53	J-Zf	18	5.4	AF+T
Abbreviations: AF denotes alternating-field demagnetization; T denotes thermal demagnetization
