# Supplementary material for: Refined chronologies of magnetochron M0r reveal asynchronous terrestrial and marine carbon isotope responses to Oceanic Anoxic Event 1a
Source: Sci Adv. 2026 Mar 4;12(10):eaea8374. doi: 10.1126/sciadv.aea8374 (PMC12959394; doi:10.1126/sciadv.aea8374)
Supplement: Supplementary file 2 — Data S1 to S4 [file sciadv.aea8374_data_s1_to_s4.zip › aea8374_data_s2.xlsx]

## Sheet: Sheet1
Data S2. The percentage of frequency-dependent magnetic susceptibility for 5889 samples from the YSDP-4 borehole drilled from the Lower Cretaceous Jiufotang Formation in North China.
Sample ID	Depth (m)	Weight (g)	χlf (m3/kg)	χhf (m3/kg)	χfd%
LY1497.30	1497.3	1.65	8.37576e-08	7.89899e-08	5.69223
LY1497.25	1497.25	0.93	8.17419e-08	7.62366e-08	6.73507
LY1497.00	1497	1.05	7.70476e-08	7.2127e-08	6.38649
LY1496.75	1496.75	1.68	1.00397e-07	9.68254e-08	3.55731
LY1496.50	1496.5	1.44	1e-07	9.53704e-08	4.62963
LY1496.25	1496.25	1.39	9.28058e-08	8.77698e-08	5.42636
LY1496.00	1496	0.74	6.73986e-08	6.36486e-08	5.56391
LY1495.75	1495.75	3.93	1.55471e-07	1.47837e-07	4.90998
LY1495.50	1495.5	3.18	1.43187e-07	1.35849e-07	5.12445
LY1495.25	1495.25	0.9	8.66667e-08	8.13556e-08	6.12821
LY1495.00	1495	1.73	1.13295e-07	1.07129e-07	5.44218
LY1494.75	1494.75	1.56	8.3547e-08	7.86325e-08	5.88235
LY1494.50	1494.5	1.18	9.49153e-08	9.0678e-08	4.46429
LY1494.25	1494.25	1.29	8.91473e-08	8.39793e-08	5.7971
LY1494.00	1494	1.97	7.95262e-08	7.58037e-08	4.68085
LY1493.75	1493.75	1.82	7.76099e-08	7.25275e-08	6.54867
LY1493.50	1493.5	1.45	6.03362e-08	5.76552e-08	4.44349
LY1493.25	1493.25	1.43	5.5711e-08	5.34499e-08	4.05858
LY1493.00	1493	1.42	6.5493e-08	6.10563e-08	6.77419
LY1492.75	1492.75	1.82	6.0989e-08	5.89744e-08	3.3033
LY1492.50	1492.5	2.46	8.18428e-08	7.84553e-08	4.13907
LY1492.25	1492.25	1.48	8.96396e-08	8.49099e-08	5.27638
LY1492.00	1492	1.78	9.47566e-08	9.04494e-08	4.54545
LY1491.75	1491.75	2.25	1.04593e-07	1.00444e-07	3.96601
LY1491.50	1491.5	0.67	6.35075e-08	5.95025e-08	6.30631
LY1491.25	1491.25	2.22	7.69144e-08	7.2973e-08	5.12445
LY1491.00	1491	1.8	9.38889e-08	8.94444e-08	4.73373
LY1490.75	1490.75	1.18	8.40847e-08	7.99435e-08	4.92508
LY1490.50	1490.5	2.2	1.02159e-07	9.69697e-08	5.07972
LY1490.25	1490.25	1.2	6.84444e-08	6.52778e-08	4.62662
LY1490.00	1490	1.54	8.16017e-08	7.79221e-08	4.50928
LY1489.75	1489.75	0.57	4.62719e-08	4.47368e-08	3.31754
LY1489.50	1489.5	1.56	8.46154e-08	8.2265e-08	2.77778
LY1489.25	1489.25	1.9	9.49123e-08	9.36842e-08	1.2939
LY1489.00	1489	1.8	9.25926e-08	9.11111e-08	1.6
LY1488.75	1488.75	0.86	7.42733e-08	7.23643e-08	2.57012
LY1488.50	1488.5	1.69	1.01923e-07	1.00394e-07	1.49976
LY1488.25	1488.25	1.81	1.02578e-07	9.83425e-08	4.12926
LY1488.00	1488	0.84	8e-08	7.8254e-08	2.18254
LY1487.75	1487.75	1.69	9.76331e-08	9.5858e-08	1.81818
LY1487.50	1487.5	1.34	1.0597e-07	1.0398e-07	1.87793
LY1487.25	1487.25	2.86	1.10606e-07	1.07925e-07	2.4236
LY1487.00	1487	1.48	7.53378e-08	7.43243e-08	1.34529
LY1486.75	1486.75	2.67	9.37578e-08	9.16355e-08	2.26365
LY1486.50	1486.5	1.06	7.45991e-08	6.99057e-08	6.2915
LY1486.25	1486.25	0.64	1.42227e-07	1.36354e-07	4.1289
LY1486.00	1486	0.81	3.11111e-07	3.00412e-07	3.43915
LY1485.75	1485.75	1.3	1.89231e-07	1.82821e-07	3.38753
LY1485.50	1485.5	1.75	1.19086e-07	1.15238e-07	3.23097
LY1485.25	1485.25	1.07	9.91989e-08	9.78193e-08	1.39076
LY1485.00	1485	2.44	1.13661e-07	1.0847e-07	4.56731
LY1484.75	1484.75	1.27	9.55381e-08	9.42257e-08	1.37363
LY1484.50	1484.5	2.1	1.08571e-07	1.04444e-07	3.80117
LY1484.25	1484.25	0.85	9.64706e-08	9.28627e-08	3.73984
LY1484.00	1484	1.04	8.75107e-08	8.54487e-08	2.35624
LY1483.75	1483.75	1.75	1.02714e-07	9.88571e-08	3.75522
LY1483.50	1483.5	1.94	8.72423e-08	8.43643e-08	3.29887
LY1483.25	1483.25	1.24	5.47043e-08	5.30645e-08	2.99754
LY1483.00	1483	1.33	3.62256e-08	3.58145e-08	1.13463
LY1482.75	1482.75	2.74	5.40146e-08	5.27981e-08	2.25225
LY1482.50	1482.5	1.22	6.40574e-08	6.24044e-08	2.58051
LY1482.25	1482.25	1.18	8.04449e-08	7.88701e-08	1.95769
LY1482.00	1482	2.9	7.66667e-08	7.34483e-08	4.1979
LY1481.75	1481.75	2.1	9.71429e-08	9.26984e-08	4.57516
LY1481.50	1481.5	1.46	1.05708e-07	1.01598e-07	3.88769
LY1481.25	1481.25	1.14	9.69298e-08	9.50292e-08	1.96078
LY1481.00	1481	1.64	9.39024e-08	8.88211e-08	5.41126
LY1480.75	1480.75	1.59	9.41824e-08	9.03564e-08	4.06233
LY1480.50	1480.5	1.97	1.02876e-07	9.9154e-08	3.61842
LY1480.25	1480.25	1.39	7.88969e-08	7.6259e-08	3.34347
LY1480.00	1480	1.49	8.52349e-08	8.05369e-08	5.51181
LY1479.75	1479.75	2.55	9.76471e-08	9.46405e-08	3.07898
LY1479.50	1479.5	2	8.73333e-08	8.45e-08	3.24427
LY1479.25	1479.25	2.49	8.6245e-08	8.29987e-08	3.76407
LY1479.00	1479	1.13	8.24071e-08	8.0059e-08	2.84937
LY1478.75	1478.75	2.77	9.91576e-08	9.59085e-08	3.2767
LY1478.50	1478.5	1.54	1.08225e-07	1.04545e-07	3.4
LY1478.25	1478.25	1.01	1.12211e-07	1.08251e-07	3.52941
LY1478.00	1478	0.94	7.78457e-08	7.49291e-08	3.74673
LY1477.75	1477.75	1.27	9.44882e-08	9.13386e-08	3.33333
LY1477.50	1477.5	2.82	1.06738e-07	1.02955e-07	3.54374
LY1477.25	1477.25	1.72	9.63178e-08	9.4186e-08	2.21328
LY1477.00	1477	1.37	7.82847e-08	7.6399e-08	2.4087
LY1476.75	1476.75	1.3	6.20308e-08	5.96154e-08	3.89385
LY1476.50	1476.5	1.29	2.68798e-08	2.52713e-08	5.98414
LY1476.25	1476.25	2.05	9.52846e-08	9.17073e-08	3.75427
LY1476.00	1476	0.66	5.07071e-08	4.87879e-08	3.78486
LY1475.75	1475.75	2.21	9.49095e-08	9.04977e-08	4.64839
LY1475.50	1475.5	2.22	8.31081e-08	7.92793e-08	4.60705
LY1475.25	1475.25	1.8	9.35185e-08	9e-08	3.76238
LY1475.00	1475	1.64	7.8811e-08	7.54065e-08	4.31979
LY1474.75	1474.75	0.88	5.42898e-08	5.18939e-08	4.41305
LY1474.50	1474.5	1.31	8.74046e-08	8.47328e-08	3.05677
LY1474.25	1474.25	1.37	9.36131e-08	9.12409e-08	2.53411
LY1474.00	1474	0.75	7.91048e-08	7.44889e-08	5.83514
LY1473.75	1473.75	1.56	1.10043e-07	1.05769e-07	3.8835
LY1473.50	1473.5	1.45	9.77011e-08	9.1954e-08	5.88235
LY1473.25	1473.25	1.5	1.02667e-07	9.55556e-08	6.92641
LY1473.00	1473	1.53	1.14216e-07	1.06536e-07	6.72389
LY1472.75	1472.75	2.23	1.07063e-07	1.02093e-07	4.64223
LY1472.50	1472.5	2.07	1.07246e-07	1.0306e-07	3.9039
LY1472.25	1472.25	0.77	9.58766e-08	9.32035e-08	2.78813
LY1472.00	1472	2	1.1e-07	1.045e-07	5
LY1471.75	1471.75	2.38	1.10504e-07	1.05462e-07	4.56274
LY1471.50	1471.5	1.74	1.09387e-07	1.05364e-07	3.67776
LY1471.25	1471.25	0.83	9.2741e-08	8.77912e-08	5.33723
LY1471.00	1471	1.51	1.05519e-07	1.03091e-07	2.30126
LY1470.75	1470.75	1.14	9.86842e-08	9.5614e-08	3.11111
LY1470.50	1470.5	1.14	9.73684e-08	9.32749e-08	4.2042
LY1470.25	1470.25	1.15	8.74783e-08	8.48406e-08	3.01524
LY1470.00	1470	1.97	1.10321e-07	1.0698e-07	3.02914
LY1469.75	1469.75	1.92	1.02083e-07	9.86111e-08	3.40136
LY1469.50	1469.5	1.82	1.30952e-07	1.25458e-07	4.1958
LY1469.25	1469.25	0.88	8.10985e-08	7.71136e-08	4.91359
LY1469.00	1469	1.09	3.25917e-08	3.12538e-08	4.10509
LY1468.75	1468.75	2.54	9.63583e-08	9.25197e-08	3.98366
LY1468.50	1468.5	1.71	9.66374e-08	9.22027e-08	4.58901
LY1468.25	1468.25	1.04	8.71394e-08	8.42308e-08	3.33793
LY1468.00	1468	1.77	5.83804e-08	5.68738e-08	2.58065
LY1467.75	1467.75	1.79	7.00186e-08	6.81564e-08	2.65957
LY1467.50	1467.5	0.8	3.7875e-08	3.7225e-08	1.71617
LY1467.25	1467.25	1.34	5.52736e-08	5.25373e-08	4.9505
LY1467.00	1467	1.7	5.93529e-08	5.69608e-08	4.03039
LY1466.75	1466.75	2.11	8.73618e-08	8.42022e-08	3.61664
LY1466.50	1466.5	1.82	8.76374e-08	8.47985e-08	3.23929
LY1466.25	1466.25	0.99	8.39057e-08	8.18182e-08	2.48796
LY1466.00	1466	1.65	9.53535e-08	9.23232e-08	3.17797
LY1465.75	1465.75	0.49	6.27551e-08	6.04762e-08	3.63144
LY1465.50	1465.5	1.13	9.20354e-08	8.93805e-08	2.88462
LY1465.25	1465.25	2.58	1.14729e-07	1.09948e-07	4.16667
LY1465.00	1465	1.42	9.78873e-08	9.62441e-08	1.67866
LY1464.75	1464.75	1.55	1.42151e-07	1.36989e-07	3.63086
LY1463.50	1463.5	1.01	7.61386e-08	7.43234e-08	2.38405
LY1463.25	1463.25	1.4	8.97619e-08	8.71429e-08	2.91777
LY1463.00	1463	1.91	1.04538e-07	1.00349e-07	4.00668
LY1462.75	1462.75	0.86	9.31395e-08	9.10078e-08	2.28881
LY1462.50	1462.5	0.58	7.84483e-08	7.53448e-08	3.95604
LY1462.25	1462.25	1.31	8.98855e-08	8.62595e-08	4.03397
LY1462.00	1462	1.45	1.07931e-07	1.02299e-07	5.21832
LY1461.75	1461.75	2.07	9.22705e-08	8.79227e-08	4.71204
LY1461.50	1461.5	1.78	1.27949e-07	1.22097e-07	4.57373
LY1461.25	1461.25	0.6	7.82e-08	7.68333e-08	1.74766
LY1461.00	1461	0.63	1.99563e-08	1.87831e-08	5.87923
LY1460.75	1460.75	1.17	3.4245e-08	3.2735e-08	4.40932
LY1460.50	1460.5	2.13	4.31142e-08	4.20814e-08	2.39564
LY1460.25	1460.25	1.15	7.51594e-08	7.26667e-08	3.31662
LY1460.00	1460	2	8.1e-08	7.96667e-08	1.64609
LY1459.75	1459.75	2.48	7.90323e-08	7.66129e-08	3.06122
LY1459.50	1459.5	2.22	8.69369e-08	8.48348e-08	2.41796
LY1459.25	1459.25	1.28	8.80208e-08	8.4375e-08	4.14201
LY1459.00	1459	1.78	1.14045e-07	1.10112e-07	3.44828
LY1458.75	1458.75	1.63	1.02761e-07	9.89775e-08	3.68159
LY1458.50	1458.5	1.81	1.27993e-07	1.23204e-07	3.74101
LY1458.25	1458.25	1.49	1.2349e-07	1.18345e-07	4.16667
LY1458.00	1458	0.73	6.65753e-08	6.37443e-08	4.2524
LY1457.75	1457.75	0.92	1.0337e-07	1.0029e-07	2.97932
LY1457.50	1457.5	1.43	9.3007e-08	8.90443e-08	4.26065
LY1457.25	1457.25	1.72	7.13663e-08	6.97674e-08	2.24033
LY1457.00	1457	0.8	6.1125e-08	5.90833e-08	3.34015
LY1456.75	1456.75	1.04	6.94038e-08	6.68269e-08	3.71294
LY1456.50	1456.5	0.95	8.38947e-08	8.13333e-08	3.05312
LY1456.25	1456.25	2.62	1.08142e-07	1.03435e-07	4.35294
LY1456.00	1456	0.89	9.00899e-08	8.7191e-08	3.21776
LY1455.75	1455.75	2.28	8.40643e-08	8.20175e-08	2.43478
LY1455.50	1455.5	1.68	8.65476e-08	8.39286e-08	3.02613
LY1455.25	1455.25	0.88	8.68182e-08	8.48864e-08	2.22513
LY1455.00	1455	2.45	9.59184e-08	9.31973e-08	2.83688
LY1454.75	1454.75	1.1	8.04848e-08	7.86667e-08	2.25904
LY1454.50	1454.5	0.91	5.1511e-08	4.94139e-08	4.07111
LY1454.25	1454.25	1.83	4.17851e-08	4.10018e-08	1.87446
LY1454.00	1454	1.52	4.55592e-08	4.42763e-08	2.81588
LY1453.75	1453.75	2.9	-3.39095e-09	-3.34598e-09	1.32621
LY1453.50	1453.5	1.79	4.86406e-08	4.78026e-08	1.72282
LY1453.25	1453.25	0.82	6.05285e-08	5.77642e-08	4.56682
LY1453.00	1453	1	5.125e-08	4.93667e-08	3.6748
LY1452.75	1452.75	1.38	8.35749e-08	8.01932e-08	4.04624
LY1452.50	1452.5	1.66	6.68675e-08	6.38554e-08	4.5045
LY1452.25	1452.25	1.58	7.80591e-08	7.53165e-08	3.51351
LY1452.00	1452	1.95	6.90598e-08	6.66667e-08	3.46535
LY1451.75	1451.75	2.75	7.24848e-08	6.93333e-08	4.34783
LY1451.50	1451.5	1.07	1.58178e-08	1.54517e-08	2.31413
LY1451.25	1451.25	2.6	4.34615e-08	4.15385e-08	4.42478
LY1451.00	1451	2.17	7.11214e-08	6.86636e-08	3.45572
LY1450.75	1450.75	0.8	3.0175e-08	2.87083e-08	4.86054
LY1450.50	1450.5	3.13	9.08413e-08	8.75399e-08	3.63423
LY1450.25	1450.25	2.29	5.51674e-08	5.24017e-08	5.01319
LY1450.00	1450	1.32	8.20707e-08	7.95455e-08	3.07692
LY1449.75	1449.75	1.29	7.8553e-08	7.73902e-08	1.48026
LY1449.50	1449.5	0.71	6.47535e-08	6.16549e-08	4.78521
LY1449.25	1449.25	0.96	6.14844e-08	5.85069e-08	4.84258
LY1449.00	1449	0.62	3.53763e-08	3.33333e-08	5.77508
LY1448.75	1448.75	1.28	1.17188e-08	1.125e-08	4
LY1448.50	1448.5	1.96	5.5102e-08	5.30612e-08	3.7037
LY1448.25	1448.25	1.49	4.3311e-08	4.26398e-08	1.54959
LY1448.00	1448	2.89	8.93887e-08	8.60438e-08	3.74194
LY1447.75	1447.75	2.94	7.64172e-08	7.47166e-08	2.22552
LY1447.50	1447.5	1.96	5.79932e-08	5.73129e-08	1.17302
LY1447.25	1447.25	1.5	6.95556e-08	6.8e-08	2.23642
LY1447.00	1447	1.25	8.64e-08	8.50667e-08	1.54321
LY1446.75	1446.75	1.13	7.10324e-08	6.9292e-08	2.45017
LY1446.50	1446.5	1.37	9.48905e-08	9.31873e-08	1.79487
LY1446.25	1446.25	1.36	9.46078e-08	9.26471e-08	2.07254
LY1446.00	1446	1.87	6.75579e-08	6.59537e-08	2.37467
LY1445.75	1445.75	1.77	1.07345e-07	1.03766e-07	3.33333
LY1445.50	1445.5	1.6	9.35417e-08	9.16667e-08	2.00445
LY1445.25	1445.25	1.65	9.31313e-08	9.05051e-08	2.81996
LY1445.00	1445	0.89	8.22753e-08	7.94757e-08	3.40275
LY1444.75	1444.75	1.25	9.73333e-08	9.41333e-08	3.28767
LY1444.50	1444.5	1.15	8.35072e-08	8.2e-08	1.80493
LY1444.25	1444.25	1.42	9.06103e-08	8.84977e-08	2.33161
LY1444.00	1444	1.49	5.06935e-08	4.95302e-08	2.29479
LY1443.75	1443.75	2.72	9.53125e-09	9.09314e-09	4.59659
LY1443.50	1443.5	1.05	5.47619e-08	5.26667e-08	3.82609
LY1443.25	1443.25	2.67	6.39201e-08	6.17978e-08	3.32031
LY1443.00	1443	0.77	5.05628e-08	4.80087e-08	5.05137
LY1442.75	1442.75	1.38	9.37198e-08	9.13043e-08	2.57732
LY1442.50	1442.5	1.45	8.5977e-08	8.34483e-08	2.94118
LY1442.25	1442.25	0.97	6.80069e-08	6.69759e-08	1.51592
LY1442.00	1442	1.45	7.37931e-08	7.12644e-08	3.42679
LY1441.75	1441.75	2.19	7.96043e-08	7.85388e-08	1.33843
LY1441.50	1441.5	2.29	9.31587e-08	9.09753e-08	2.34375
LY1441.25	1441.25	0.75	5.24e-08	5.07111e-08	3.22307
LY1441.00	1441	1.41	7.70686e-08	7.49409e-08	2.76074
LY1440.75	1440.75	1.6	7.20833e-08	7.0625e-08	2.02312
LY1440.50	1440.5	1.19	7.92437e-08	7.7563e-08	2.12089
LY1440.25	1440.25	2.16	8.34877e-08	8.16358e-08	2.21811
LY1440.00	1440	1.26	7.98677e-08	7.75661e-08	2.88175
LY1439.75	1439.75	3.55	7.1831e-08	6.95775e-08	3.13725
LY1439.50	1439.5	0.98	8.01531e-08	7.86395e-08	1.88839
LY1439.25	1439.25	1.35	9.18519e-08	8.93827e-08	2.68817
LY1439.00	1439	1.65	9.05051e-08	8.84848e-08	2.23214
LY1438.75	1438.75	1.44	8.03241e-08	7.84722e-08	2.30548
LY1438.50	1438.5	1.48	7.31982e-08	7.07207e-08	3.38462
LY1438.25	1438.25	1.44	7.33796e-08	7.24537e-08	1.26183
LY1438.00	1438	1.47	7.91383e-08	7.6644e-08	3.15186
LY1437.75	1437.75	1.6	9.35937e-08	9.0625e-08	3.17195
LY1437.50	1437.5	1.21	8.48485e-08	8.34711e-08	1.62338
LY1437.25	1437.25	1.42	6.53286e-08	6.29108e-08	3.70104
LY1437.00	1437	2.92	6.80365e-08	6.6895e-08	1.67785
LY1436.75	1436.75	1.42	6.81162e-08	6.48592e-08	4.7816
LY1436.50	1436.5	1.52	6.43026e-08	6.16228e-08	4.16752
LY1436.25	1436.25	0.95	2.69474e-08	2.57193e-08	4.55729
LY1436.00	1436	2.52	6.28307e-08	6.12434e-08	2.52632
LY1435.75	1435.75	2.05	7.86992e-08	7.60976e-08	3.30579
LY1435.50	1435.5	1.41	9.66903e-08	9.47991e-08	1.95599
LY1435.25	1435.25	1.38	6.65217e-08	6.50242e-08	2.25127
LY1435.00	1435	0.97	7.42784e-08	7.22337e-08	2.75272
LY1434.75	1434.75	1.53	6.4793e-08	6.29412e-08	2.8581
LY1434.50	1434.5	1.13	6.88938e-08	6.67847e-08	3.06144
LY1434.25	1434.25	1.51	5.61325e-08	5.36203e-08	4.47538
LY1434.00	1434	0.62	4.16532e-08	3.99462e-08	4.0981
LY1433.75	1433.75	0.72	4.41667e-08	4.25e-08	3.77358
LY1433.50	1433.5	1.29	5.94057e-08	5.70801e-08	3.91475
LY1433.25	1433.25	1.56	4.79274e-08	4.58761e-08	4.27998
LY1433.00	1433	1.37	5.73479e-08	5.57178e-08	2.8426
LY1432.75	1432.75	1.75	7.82857e-08	7.6e-08	2.91971
LY1432.50	1432.5	2.06	8.41424e-08	8.1068e-08	3.65385
LY1432.25	1432.25	0.49	3.75102e-08	3.60544e-08	3.88103
LY1432.00	1432	1.27	6.91339e-08	6.76115e-08	2.20197
LY1431.75	1431.75	1.41	8.67612e-08	8.29787e-08	4.35967
LY1431.50	1431.5	2.49	9.08969e-08	8.79518e-08	3.24006
LY1431.25	1431.25	1.39	8.15348e-08	7.76978e-08	4.70588
LY1431.00	1431	1.69	1.0355e-07	1.01183e-07	2.28571
LY1430.75	1430.75	1.35	9.75309e-08	9.48148e-08	2.78481
LY1430.50	1430.5	2.26	1.17257e-07	1.14491e-07	2.35849
LY1430.25	1430.25	0.79	1.11962e-07	1.09367e-07	2.31769
LY1430.00	1430	1.87	1.10695e-07	1.06952e-07	3.38164
LY1429.75	1429.75	1.46	9.89726e-08	9.58904e-08	3.11419
LY1429.50	1429.5	1.83	1.29144e-07	1.25683e-07	2.67983
LY1429.25	1429.25	1	1.06667e-07	1.02667e-07	3.75
LY1429.00	1429	2.66	1.36967e-07	1.33835e-07	2.28728
LY1428.75	1428.75	1.04	1.22756e-07	1.19872e-07	2.34987
LY1428.50	1428.5	2.35	1.40426e-07	1.36596e-07	2.72727
LY1428.25	1428.25	1.52	1.41886e-07	1.38158e-07	2.62751
LY1428.00	1428	1.11	1.38438e-07	1.34535e-07	2.81996
LY1427.75	1427.75	1.17	1.36752e-07	1.32479e-07	3.125
LY1427.50	1427.5	1.79	1.40596e-07	1.37616e-07	2.11921
LY1427.25	1427.25	1.74	1.3659e-07	1.31753e-07	3.54137
LY1427.00	1427	1.95	1.33974e-07	1.30897e-07	2.29665
LY1426.75	1426.75	2.23	1.19581e-07	1.15994e-07	3
LY1426.50	1426.5	1.79	9.79516e-08	9.42272e-08	3.80228
LY1426.25	1426.25	1.06	9.31132e-08	9.11321e-08	2.12766
LY1426.00	1426	0.52	7.78205e-08	7.33173e-08	5.78666
LY1425.75	1425.75	0.92	7.03533e-08	6.81087e-08	3.19042
LY1425.50	1425.5	1.82	9.01099e-08	8.86447e-08	1.62602
LY1425.25	1425.25	2.64	1.07197e-07	1.04672e-07	2.35571
LY1425.00	1425	1.81	1.10497e-07	1.08103e-07	2.16667
LY1424.75	1424.75	1.7	1.06765e-07	1.05294e-07	1.37741
LY1424.50	1424.5	1.01	1.40099e-07	1.35974e-07	2.94464
LY1424.25	1424.25	1.74	1.0977e-07	1.0704e-07	2.48691
LY1424.00	1424	1.21	1.25895e-07	1.22865e-07	2.407
LY1423.75	1423.75	1.43	1.34033e-07	1.3007e-07	2.95652
LY1423.50	1423.5	2.2	1.40909e-07	1.37879e-07	2.15054
LY1423.25	1423.25	1.1	1.31818e-07	1.26061e-07	4.36782
LY1423.00	1423	1.82	1.72161e-07	1.66071e-07	3.53723
LY1422.75	1422.75	1.8	1.51852e-07	1.47593e-07	2.80488
LY1422.50	1422.5	2.06	1.58859e-07	1.54693e-07	2.62287
LY1422.25	1422.25	1.43	1.67657e-07	1.62238e-07	3.23253
LY1422.00	1422	1.86	1.17473e-07	1.13441e-07	3.43249
LY1421.75	1421.75	1.44	1.24826e-07	1.2037e-07	3.56977
LY1421.50	1421.5	2.03	1.19376e-07	1.15599e-07	3.16369
LY1421.25	1421.25	1.84	1.11549e-07	1.07246e-07	3.85708
LY1421.00	1421	1.91	1.06457e-07	1.0192e-07	4.2623
LY1420.75	1420.75	0.82	8.30488e-08	8.05691e-08	2.98581
LY1420.50	1420.5	2.85	8.23392e-08	7.95322e-08	3.40909
LY1420.25	1420.25	1.3	8.33333e-08	8.05128e-08	3.38462
LY1420.00	1420	0.9	7e-08	6.75926e-08	3.43915
LY1419.75	1419.75	1.66	6.86747e-08	6.62651e-08	3.50877
LY1419.50	1419.5	1.92	8.21181e-08	7.93403e-08	3.38266
LY1419.25	1419.25	2.33	8.66953e-08	8.48355e-08	2.14521
LY1419.00	1419	2.17	3.72043e-08	3.56221e-08	4.25268
LY1418.75	1418.75	1.63	4.74233e-08	4.58078e-08	3.40664
LY1418.50	1418.5	1.13	2.14791e-09	2.07522e-09	3.38434
LY1418.25	1418.25	1.92	2.20052e-08	2.07639e-08	5.64103
LY1418.00	1418	1.37	8.56448e-08	8.22384e-08	3.97727
LY1417.75	1417.75	1.39	7.32734e-08	7.05036e-08	3.78007
LY1417.50	1417.5	2.36	8.88418e-08	8.55932e-08	3.6566
LY1417.25	1417.25	1.2	8.69444e-08	8.41667e-08	3.19489
LY1417.00	1417	2.15	9.4186e-08	9.02326e-08	4.19753
LY1416.75	1416.75	0.83	7.69478e-08	7.3253e-08	4.80167
LY1416.50	1416.5	1.34	8.33333e-08	7.98507e-08	4.1791
LY1416.25	1416.25	1.58	2.54532e-09	2.39557e-09	5.88323
LY1416.00	1416	1.72	8.52713e-08	8.13953e-08	4.54545
LY1415.75	1415.75	2.4	9.125e-08	8.81944e-08	3.34855
LY1415.50	1415.5	1.32	8.52273e-08	8.18182e-08	4
LY1415.25	1415.25	1.18	6.36723e-08	6.10452e-08	4.126
LY1415.00	1415	0.89	6.23221e-08	5.97753e-08	4.08654
LY1414.75	1414.75	0.77	7.51082e-08	7.34286e-08	2.23631
LY1414.50	1414.5	2.4	9.18056e-08	8.91667e-08	2.87443
LY1414.25	1414.25	1.58	9.13502e-08	8.96624e-08	1.84758
LY1414.00	1414	1.04	6.97356e-08	6.67308e-08	4.30886
LY1413.75	1413.75	2.07	8.96135e-08	8.64734e-08	3.50404
LY1413.50	1413.5	1.43	7.58741e-08	7.24942e-08	4.45469
LY1413.25	1413.25	2.42	9.03581e-08	8.73278e-08	3.35366
LY1413.00	1413	0.68	3.38725e-08	3.19608e-08	5.64399
LY1412.75	1412.75	1.03	3.72816e-08	3.4822e-08	6.59722
LY1412.50	1412.5	0.88	6.38636e-09	5.99188e-09	6.17692
LY1412.25	1412.25	2.02	1.9835e-08	1.86469e-08	5.99002
LY1412.00	1412	1.4	2.89762e-08	2.7119e-08	6.4092
LY1411.75	1411.75	2.34	8.63248e-08	8.19088e-08	5.11551
LY1411.50	1411.5	2.04	9.44444e-08	9.16667e-08	2.94118
LY1411.25	1411.25	1.79	8.74302e-08	8.37989e-08	4.15335
LY1411.00	1411	1.38	9.17874e-08	8.86473e-08	3.42105
LY1410.75	1410.75	2.59	9.3565e-08	8.91892e-08	4.67675
LY1410.50	1410.5	1.23	7.02439e-08	6.82927e-08	2.77778
LY1410.25	1410.25	1.11	7.64565e-08	7.48048e-08	2.16025
LY1410.00	1410	1.36	6.30882e-08	6.10784e-08	3.1857
LY1409.75	1409.75	2.48	9.00538e-08	8.80376e-08	2.23881
LY1409.50	1409.5	1.71	7.36842e-08	7.19298e-08	2.38095
LY1409.25	1409.25	1.75	4.7619e-08	4.5619e-08	4.2
LY1409.00	1409	1.49	5.19463e-08	5.05145e-08	2.75624
LY1408.75	1408.75	1.42	5.90845e-08	5.73239e-08	2.97974
LY1408.50	1408.5	1.25	5.31467e-08	5.13067e-08	3.46212
LY1408.25	1408.25	1.38	8.51449e-08	8.23671e-08	3.26241
LY1408.00	1408	1.26	4.51323e-08	4.40741e-08	2.34467
LY1407.75	1407.75	0.97	6.6701e-08	6.38488e-08	4.27615
LY1407.50	1407.5	2.45	9.60544e-08	9.36054e-08	2.54958
LY1407.25	1407.25	2.82	1.01064e-07	9.89362e-08	2.10526
LY1407.00	1407	0.93	8.15591e-08	7.91039e-08	3.01033
LY1406.75	1406.75	2.79	9.04421e-08	8.86499e-08	1.98151
LY1406.50	1406.5	1.71	7.62183e-08	7.40741e-08	2.8133
LY1406.25	1406.25	2.12	8.93082e-08	8.75786e-08	1.93662
LY1406.00	1406	1.42	9.15493e-08	8.89671e-08	2.82051
LY1405.75	1405.75	0.52	5.51923e-08	5.29487e-08	4.06504
LY1405.50	1405.5	1.41	7.8487e-08	7.61229e-08	3.01205
LY1405.25	1405.25	0.71	5.88263e-08	5.65258e-08	3.91061
LY1405.00	1405	2.16	1.0463e-08	1.00309e-08	4.12979
LY1404.75	1404.75	1.71	7.34893e-08	7.01754e-08	4.50928
LY1404.50	1404.5	1.78	1.01873e-07	9.96255e-08	2.20588
LY1404.25	1404.25	1.2	1.15625e-08	1.11944e-08	3.18318
LY1404.00	1404	1.58	2.13924e-08	2.05907e-08	3.74753
LY1403.75	1403.75	3.29	6.61601e-08	6.4843e-08	1.99081
LY1403.50	1403.5	0.88	4.29924e-08	4.16667e-08	3.0837
LY1403.25	1403.25	0.98	3.82653e-08	3.70068e-08	3.28889
LY1403.00	1403	0.76	2.64035e-08	2.50877e-08	4.98339
LY1402.75	1402.75	0.61	2.4918e-08	2.4153e-08	3.07018
LY1402.50	1402.5	1.63	5.23108e-08	5.11452e-08	2.2283
LY1402.25	1402.25	2.18	5.19878e-08	5e-08	3.82353
LY1402.00	1402	1.89	7.5485e-08	7.3545e-08	2.57009
LY1401.75	1401.75	1.58	9.13502e-08	8.86076e-08	3.00231
LY1401.50	1401.5	1.3	8.32692e-08	8.05128e-08	3.31024
LY1401.25	1401.25	2.25	8.87407e-08	8.62222e-08	2.83806
LY1401.00	1401	2.03	9.54023e-08	9.26108e-08	2.92599
LY1400.75	1400.75	2.78	9.35252e-08	9.14868e-08	2.17949
LY1400.50	1400.5	1.07	6.40888e-08	6.25e-08	2.47904
LY1400.25	1400.25	1.62	6.3786e-08	6.21399e-08	2.58065
LY1400.00	1400	0.97	6.38918e-08	6.1134e-08	4.31626
LY1399.75	1399.75	2.61	8.64623e-08	8.55683e-08	1.03397
LY1399.50	1399.5	1.64	7.23577e-08	7.07317e-08	2.24719
LY1399.25	1399.25	1.62	4.4321e-08	4.35391e-08	1.76416
LY1399.00	1399	0.6	2.7e-08	2.61111e-08	3.29218
LY1398.75	1398.75	1.61	9.13043e-08	9.02692e-08	1.13379
LY1398.50	1398.5	1.8	8.03704e-08	7.94444e-08	1.15207
LY1398.25	1398.25	1.63	9.07975e-08	8.85481e-08	2.47748
LY1398.00	1398	2.62	9.8855e-08	9.63104e-08	2.574
LY1397.75	1397.75	3.08	9.75108e-08	9.4697e-08	2.88568
LY1397.50	1397.5	1.42	8.70892e-08	8.47418e-08	2.69542
LY1397.25	1397.25	1.44	9.51389e-08	9.3287e-08	1.94647
LY1397.00	1397	0.95	5.85965e-08	5.72281e-08	2.33533
LY1396.75	1396.75	1.78	9.25094e-08	9.13858e-08	1.21457
LY1396.50	1396.5	1.46	9.49772e-08	9.36073e-08	1.44231
LY1396.25	1396.25	2.03	5.87849e-08	5.74713e-08	2.23464
LY1396.00	1396	0.96	7.76736e-08	7.65278e-08	1.47519
LY1395.75	1395.75	0.81	7.53909e-08	7.34568e-08	2.5655
LY1395.50	1395.5	1.71	9.4152e-08	9.27875e-08	1.44928
LY1395.25	1395.25	1.33	6.60401e-08	6.42857e-08	2.65655
LY1395.00	1395	2.54	7.57218e-08	7.44094e-08	1.7331
LY1394.75	1394.75	2.76	3.84058e-08	3.76812e-08	1.88679
LY1394.50	1394.5	1.14	7.35673e-08	7.17836e-08	2.42448
LY1394.25	1394.25	1.1	7.76364e-08	7.66061e-08	1.32709
LY1394.00	1394	2.55	9.34641e-08	9.12745e-08	2.34266
LY1393.75	1393.75	1.43	7.97203e-08	7.87879e-08	1.16959
LY1393.50	1393.5	2.46	8.50949e-08	8.40108e-08	1.27389
LY1393.25	1393.25	2.13	8.99844e-08	8.84194e-08	1.73913
LY1393.00	1393	1.78	7.43446e-08	7.26592e-08	2.267
LY1392.75	1392.75	2.05	9.34959e-08	9.08943e-08	2.78261
LY1392.50	1392.5	1.54	8.93939e-08	8.57143e-08	4.11622
LY1392.25	1392.25	1.28	7.26042e-08	7.16406e-08	1.32712
LY1392.00	1392	2.01	7.76119e-08	7.59536e-08	2.13675
LY1391.75	1391.75	0.86	7.18992e-08	7.04651e-08	1.99461
LY1391.50	1391.5	1.9	7.75439e-08	7.40351e-08	4.52489
LY1391.25	1391.25	1.07	6.54829e-08	6.29907e-08	3.8059
LY1391.00	1391	1.26	7.92328e-08	7.70899e-08	2.70451
LY1390.75	1390.75	2.34	9.25926e-08	9.05983e-08	2.15385
LY1390.50	1390.5	1.47	8.29932e-08	8.14059e-08	1.91257
LY1390.25	1390.25	1.38	8.57488e-08	8.4058e-08	1.97183
LY1390.00	1390	0.85	1.63529e-07	1.61471e-07	1.25899
LY1389.75	1389.75	3.27	8.90928e-08	8.66463e-08	2.746
LY1389.50	1389.5	0.98	6.2415e-08	6.12585e-08	1.85286
LY1389.25	1389.25	1.67	9.36128e-08	9.2016e-08	1.70576
LY1389.00	1389	0.63	1.73862e-09	1.65317e-09	4.91479
LY1388.75	1388.75	2.65	4.38994e-08	4.30189e-08	2.00573
LY1388.50	1388.5	2.18	5.56575e-08	5.38226e-08	3.2967
LY1388.25	1388.25	2.81	8.56465e-08	8.31554e-08	2.90859
LY1388.00	1388	0.66	4.30606e-08	4.20707e-08	2.29885
LY1387.75	1387.75	1.35	7.0321e-08	6.88642e-08	2.07163
LY1387.50	1387.5	0.85	6.80882e-08	6.71373e-08	1.39669
LY1387.25	1387.25	1.85	1.03423e-07	1.01441e-07	1.91638
LY1387.00	1387	1.14	6.99123e-08	6.83333e-08	2.25847
LY1386.75	1386.75	2.13	9.55399e-08	9.29577e-08	2.7027
LY1386.50	1386.5	1.91	7.32984e-08	7.06806e-08	3.57143
LY1386.25	1386.25	2.35	4.27234e-08	4.07092e-08	4.71448
LY1386.00	1386	1.08	3.23457e-08	3.1142e-08	3.72137
LY1385.75	1385.75	1.03	9.1165e-08	8.81877e-08	3.26589
LY1385.50	1385.5	1.56	8.3547e-08	8.14103e-08	2.55754
LY1385.25	1385.25	2.26	8.46608e-08	8.30383e-08	1.91638
LY1385.00	1385	0.97	7.77663e-08	7.44674e-08	4.24216
LY1384.75	1384.75	2.81	9.28826e-08	9.07473e-08	2.29885
LY1384.50	1384.5	2.59	9.67825e-08	9.42085e-08	2.65957
LY1384.25	1384.25	1.8	9.68519e-08	9.46296e-08	2.29446
LY1384.00	1384	1.26	9.78836e-08	9.40476e-08	3.91892
LY1383.75	1383.75	1.65	9.69697e-08	9.57576e-08	1.25
LY1383.50	1383.5	1.34	9.50249e-08	9.32836e-08	1.83246
LY1383.25	1383.25	0.64	5.46354e-08	5.38542e-08	1.42993
LY1383.00	1383	0.45	5.40741e-08	5.31852e-08	1.64384
LY1382.75	1382.75	2.04	1.03105e-07	1.00163e-07	2.85261
LY1382.50	1382.5	1	8.17667e-08	7.928e-08	3.04117
LY1382.25	1382.25	1	5.17333e-08	5.05667e-08	2.25515
LY1382.00	1382	1.5	7.03333e-08	6.8e-08	3.31754
LY1381.75	1381.75	2.16	5.26235e-08	5.06173e-08	3.81232
LY1381.50	1381.5	1.3	3.51795e-08	3.39487e-08	3.49854
LY1381.25	1381.25	1.47	1.07483e-07	1.03628e-07	3.5865
LY1381.00	1381	0.8	8.8e-08	8.525e-08	3.125
LY1380.75	1380.75	1.8	8.55556e-08	8.38889e-08	1.94805
LY1380.50	1380.5	1.12	8.64583e-08	8.43155e-08	2.47849
LY1380.25	1380.25	0.68	6.52941e-08	6.28922e-08	3.67868
LY1380.00	1380	3.32	9.95984e-08	9.63855e-08	3.22581
LY1379.75	1379.75	0.94	5.65603e-08	5.52482e-08	2.31975
LY1379.50	1379.5	2.32	7.06897e-08	6.86782e-08	2.84553
LY1379.25	1379.25	1.78	9.60674e-08	9.28839e-08	3.31384
LY1379.00	1379	2.2	5.86364e-08	5.71212e-08	2.58398
LY1378.75	1378.75	1.66	3.85141e-08	3.53815e-08	8.13347
LY1378.50	1378.5	1.27	3.13648e-08	2.93963e-08	6.27615
LY1378.25	1378.25	1.73	5.58382e-08	5.31792e-08	4.7619
LY1378.00	1378	2.68	5.64677e-08	5.29851e-08	6.1674
LY1377.75	1377.75	0.66	7.0303e-08	6.61111e-08	5.96264
LY1377.50	1377.5	2.31	9.36508e-08	9.09091e-08	2.92758
LY1377.25	1377.25	1.77	8.6629e-08	8.34275e-08	3.69565
LY1377.00	1377	0.79	6.13502e-08	5.81519e-08	5.2132
LY1376.75	1376.75	1.17	7.42735e-08	7.14815e-08	3.75911
LY1376.50	1376.5	1.31	7.31298e-08	6.98473e-08	4.48852
LY1376.25	1376.25	3.08	9.06926e-08	8.78788e-08	3.10263
LY1376.00	1376	1.69	7.88955e-08	7.39645e-08	6.25
LY1375.75	1375.75	1.65	7.45455e-08	7.07071e-08	5.14905
LY1375.50	1375.5	1.86	7.65233e-08	7.32975e-08	4.21546
LY1375.25	1375.25	1.47	6.56689e-08	6.34694e-08	3.34945
LY1375.00	1375	1.27	4.86811e-08	4.70341e-08	3.38321
LY1374.75	1374.75	2.05	3.57805e-08	3.39675e-08	5.06703
LY1374.50	1374.5	1	3.35333e-08	3.02e-08	9.94036
LY1374.25	1374.25	2.32	9.1092e-08	8.77874e-08	3.62776
LY1374.00	1374	1.44	8.7963e-08	8.35648e-08	5
LY1373.75	1373.75	1.34	4.02736e-07	3.92239e-07	2.60655
LY1373.50	1373.5	2.94	7.95918e-08	7.61905e-08	4.2735
LY1373.25	1373.25	1.78	8.07116e-08	7.56554e-08	6.2645
LY1373.00	1373	2.25	2.76e-06	2.68889e-06	2.57649
LY1372.75	1372.75	0.95	3.58596e-08	3.46316e-08	3.42466
LY1372.50	1372.5	1.38	4.46618e-08	4.15217e-08	7.03083
LY1372.25	1372.25	1.43	3.68765e-08	3.38928e-08	8.09102
LY1372.00	1372	0.87	5.22701e-08	4.96169e-08	5.07605
LY1371.75	1371.75	0.7	5.06786e-08	4.70476e-08	7.16467
LY1371.50	1371.5	1.92	4.34687e-08	4.22917e-08	2.70788
LY1371.25	1371.25	1.89	7.0194e-08	6.4418e-08	8.22864
LY1371.00	1371	2.72	5.22059e-08	4.90196e-08	6.10329
LY1370.75	1370.75	1.57	2.32643e-08	2.17622e-08	6.45676
LY1370.50	1370.5	1.38	2.57005e-08	2.34541e-08	8.7406
LY1370.25	1370.25	1.53	2.8366e-08	2.71024e-08	4.45469
LY1370.00	1370	1.12	5.84821e-08	5.56548e-08	4.83461
LY1369.75	1369.75	1.9	5.61404e-08	5.08947e-08	9.34375
LY1369.50	1369.5	2.48	4.04167e-08	3.65054e-08	9.67742
LY1369.25	1369.25	2	4.02e-08	3.76333e-08	6.38474
LY1369.00	1369	1.25	6.56e-08	6.22667e-08	5.0813
LY1368.75	1368.75	0.72	5.46181e-08	5.13426e-08	5.99703
LY1368.50	1368.5	0.85	5.6549e-08	5.40784e-08	4.36893
LY1368.25	1368.25	0.89	1.13483e-07	1.07528e-07	5.24752
LY1368.00	1368	2.05	1.22927e-07	1.17561e-07	4.36508
LY1367.75	1367.75	1.46	5.91324e-08	5.68037e-08	3.93822
LY1367.50	1367.5	1.18	5.37571e-08	5.00847e-08	6.83132
LY1367.25	1367.25	1.26	9.13757e-09	8.46561e-09	7.35379
LY1367.00	1367	1.49	8.07606e-08	7.76286e-08	3.87812
LY1366.75	1366.75	1.96	7.82313e-08	7.56803e-08	3.26087
LY1366.50	1366.5	1.07	7.42991e-08	7.13707e-08	3.9413
LY1366.25	1366.25	1.13	7.1292e-08	6.93805e-08	2.68123
LY1366.00	1366	2	7.73333e-08	7.5e-08	3.01724
LY1365.75	1365.75	1.4	8.90476e-08	8.61905e-08	3.20856
LY1365.50	1365.5	1.71	1.53411e-07	1.4693e-07	4.2249
LY1365.25	1365.25	0.96	6.54861e-08	6.39931e-08	2.27996
LY1365.00	1365	2.2	2.13068e-07	2.06667e-07	3.00444
LY1364.75	1364.75	2.17	9.95392e-08	9.73886e-08	2.16049
LY1364.50	1364.5	0.89	2.49438e-07	2.41948e-07	3.003
LY1364.25	1364.25	1.65	7.29293e-08	7.0303e-08	3.60111
LY1364.00	1364	2.13	8.09077e-08	7.90297e-08	2.32108
LY1363.75	1363.75	1.44	7.93981e-08	7.73148e-08	2.62391
LY1363.50	1363.5	1.66	3.87952e-08	3.75502e-08	3.20911
LY1363.25	1363.25	1.62	6.83128e-08	6.60494e-08	3.31325
LY1363.00	1363	1.9	4.71404e-08	4.56667e-08	3.12616
LY1362.75	1362.75	2.59	4.51737e-08	4.40154e-08	2.5641
LY1362.50	1362.5	1	4.82e-08	4.6e-08	4.56432
LY1362.25	1362.25	1.23	4.97019e-08	4.73713e-08	4.6892
LY1362.00	1362	2.4	6.29167e-08	5.95833e-08	5.29801
LY1361.75	1361.75	1.88	6.31206e-08	6.06383e-08	3.93258
LY1361.50	1361.5	1.21	6.04408e-08	5.81543e-08	3.78304
LY1361.25	1361.25	1.38	5.67633e-08	5.48068e-08	3.44681
LY1361.00	1361	2.21	6.09351e-08	5.8371e-08	4.20792
LY1360.75	1360.75	0.91	3.11813e-08	2.95971e-08	5.08076
LY1360.50	1360.5	1.35	3.39506e-08	3.24938e-08	4.29091
LY1360.25	1360.25	1.85	3.26847e-08	3.16937e-08	3.03197
LY1360.00	1360	1.53	1.62092e-08	1.57952e-08	2.55376
LY1359.75	1359.75	2.49	2.96653e-08	2.7336e-08	7.85199
LY1359.50	1359.5	1.42	6.67606e-09	6.3928e-09	4.24285
LY1359.25	1359.25	2.26	3.81121e-08	3.52802e-08	7.43034
LY1359.00	1359	1.43	5.62587e-08	5.20746e-08	7.43733
LY1358.75	1358.75	1.39	7.28297e-08	6.89209e-08	5.36714
LY1358.50	1358.5	2.48	6.30376e-08	6.04839e-08	4.05117
LY1358.25	1358.25	1.58	6.94937e-08	6.83544e-08	1.63934
LY1358.00	1358	1.13	1.82006e-07	1.76401e-07	3.07942
LY1357.75	1357.75	1.47	5.53515e-08	5.35828e-08	3.19541
LY1357.50	1357.5	0.88	3.41667e-08	3.17424e-08	7.09534
LY1357.25	1357.25	1.58	1.07437e-07	1.05063e-07	2.20913
LY1357.00	1357	1.15	6.24174e-08	6.03768e-08	3.26925
LY1356.75	1356.75	1.63	7.87321e-08	7.60736e-08	3.37662
LY1356.50	1356.5	0.59	5.89831e-08	5.62712e-08	4.5977
LY1356.25	1356.25	0.54	1.13963e-07	1.11852e-07	1.85245
LY1356.00	1356	1.55	8.66667e-08	8.32258e-08	3.97022
LY1355.75	1355.75	1.29	8.25581e-08	7.95866e-08	3.59937
LY1355.50	1355.5	1.64	8.00813e-08	7.62195e-08	4.82234
LY1355.25	1355.25	1.52	8.85965e-08	8.57456e-08	3.21782
LY1355.00	1355	0.94	1.05674e-07	1.00674e-07	4.73154
LY1354.75	1354.75	1.5	7e-08	6.82222e-08	2.53968
LY1354.50	1354.5	1.83	8.22795e-08	7.7459e-08	5.85863
LY1354.25	1354.25	1.47	7.7551e-08	7.64172e-08	1.46199
LY1354.00	1354	1.28	4.95312e-08	4.58073e-08	7.5184
LY1353.75	1353.75	0.8	2.44e-08	2.2e-08	9.83607
LY1353.50	1353.5	2.65	5.63522e-08	5.37107e-08	4.6875
LY1353.25	1353.25	1.08	2.80556e-08	2.58951e-08	7.70077
LY1353.00	1353	2.27	1.03965e-07	9.73568e-08	6.35593
LY1352.75	1352.75	1.42	8.49765e-08	8.19249e-08	3.59116
LY1352.50	1352.5	2.48	8.89785e-08	8.57527e-08	3.62538
LY1352.25	1352.25	2.08	9.58791e-08	9.23077e-08	3.72493
LY1352.00	1352	1.88	8.56383e-08	8.29787e-08	3.10559
LY1351.75	1351.75	2.63	9.93663e-08	9.58175e-08	3.57143
LY1351.50	1351.5	1.41	8.15603e-08	7.7305e-08	5.21739
LY1351.25	1351.25	1.71	7.86967e-08	7.61696e-08	3.21125
LY1351.00	1351	1.42	6.26197e-08	5.91315e-08	5.57055
LY1350.75	1350.75	0.84	5.88988e-08	5.34524e-08	9.24709
LY1350.50	1350.5	1.01	8.36634e-08	8.18482e-08	2.16963
LY1350.25	1350.25	0.79	7.64135e-08	7.43038e-08	2.76091
LY1350.00	1350	0.91	5.6044e-08	5.34432e-08	4.64052
LY1349.75	1349.75	1.23	5.65583e-08	5.38211e-08	4.83948
LY1349.50	1349.5	1.34	6.45522e-08	6.27363e-08	2.8131
LY1349.25	1349.25	1.89	8.65961e-08	8.48325e-08	2.03666
LY1349.00	1349	1.36	6.65441e-08	6.42647e-08	3.42541
LY1348.75	1348.75	0.84	7.58333e-08	7.46032e-08	1.62219
LY1348.50	1348.5	1.7	7.45098e-08	7.21569e-08	3.15789
LY1348.25	1348.25	2.07	9.62963e-08	9.32367e-08	3.17726
LY1348.00	1348	1.8	8.59259e-08	8.33333e-08	3.01724
LY1347.75	1347.75	2.67	9.23845e-08	8.98876e-08	2.7027
LY1347.50	1347.5	1.5	8.82222e-08	8.66667e-08	1.76322
LY1347.25	1347.25	2.64	7.80303e-08	7.55051e-08	3.23625
LY1347.00	1347	1.67	7.72455e-08	7.46507e-08	3.35917
LY1346.75	1346.75	0.92	7.69022e-08	7.48551e-08	2.66196
LY1346.50	1346.5	2.99	8.02676e-08	7.83724e-08	2.36111
LY1346.25	1346.25	1.43	8.22844e-08	8.04196e-08	2.26629
LY1346.00	1346	2.65	7.50943e-08	7.33333e-08	2.34506
LY1345.75	1345.75	2.79	-1.02867e-08	-9.64158e-09	6.27178
LY1345.50	1345.5	2.49	7.33601e-08	7.18876e-08	2.0073
LY1345.25	1345.25	1.12	7.32143e-08	7.15179e-08	2.31707
LY1345.00	1345	1.22	7.58743e-08	7.39344e-08	2.55672
LY1344.75	1344.75	1.62	6.79012e-08	6.60494e-08	2.72727
LY1344.50	1344.5	2.73	7.02076e-08	6.88645e-08	1.91304
LY1344.25	1344.25	1.18	5.06215e-08	4.96328e-08	1.95313
LY1344.00	1344	1.89	6.94885e-08	6.73721e-08	3.04569
LY1343.75	1343.75	1.05	6.30238e-08	6.16825e-08	2.1282
LY1343.50	1343.5	2.22	7.02703e-08	6.95195e-08	1.06838
LY1343.25	1343.25	1.2	6.32778e-08	6.19444e-08	2.10711
LY1343.00	1343	0.82	2.91463e-08	2.81301e-08	3.48675
LY1342.75	1342.75	1.44	4.0625e-08	3.83565e-08	5.58405
LY1342.50	1342.5	2.46	3.26829e-08	3.1748e-08	2.8607
LY1342.25	1342.25	0.83	3.23193e-08	3.07631e-08	4.81516
LY1342.00	1342	2.61	5.47893e-08	5.3129e-08	3.0303
LY1341.75	1341.75	1.76	5.5303e-08	5.40341e-08	2.29452
LY1341.50	1341.5	2.24	7.42188e-08	7.14286e-08	3.7594
LY1341.25	1341.25	1.56	7.97009e-08	7.79915e-08	2.14477
LY1341.00	1341	1.47	1.04762e-07	1.02948e-07	1.7316
LY1340.75	1340.75	1.14	6.42398e-08	6.20395e-08	3.42513
LY1340.50	1340.5	1.39	7.19904e-08	6.97602e-08	3.09793
LY1340.25	1340.25	0.98	5.57908e-08	5.38095e-08	3.55129
LY1340.00	1340	1.18	5.96045e-08	5.74859e-08	3.5545
LY1339.75	1339.75	1.66	5.10241e-08	4.84137e-08	5.1161
LY1339.50	1339.5	0.93	6.49104e-08	6.24731e-08	3.75483
LY1339.25	1339.25	2.03	8.09524e-08	7.75041e-08	4.25963
LY1339.00	1339	0.93	5.7957e-08	5.43011e-08	6.30798
LY1338.75	1338.75	1.14	3.95614e-08	3.89181e-08	1.62602
LY1338.50	1338.5	1.16	4.24713e-08	4.04598e-08	4.73613
LY1338.25	1338.25	2.36	5.61441e-08	5.38136e-08	4.15094
LY1338.00	1338	0.79	6.45148e-08	6.27426e-08	2.74689
LY1337.75	1337.75	1.04	7.57372e-08	7.50641e-08	0.888701
LY1337.50	1337.5	0.88	7.32955e-08	7.21212e-08	1.60207
LY1337.25	1337.25	1.01	6.47525e-08	6.31683e-08	2.44648
LY1337.00	1337	0.68	6.36765e-08	6.11765e-08	3.9261
LY1336.75	1336.75	1.38	9.78261e-08	9.54106e-08	2.46914
LY1336.50	1336.5	1.33	9.17293e-08	8.79699e-08	4.09836
LY1336.25	1336.25	1.08	8.07099e-08	7.76852e-08	3.74761
LY1336.00	1336	1.47	8.70748e-08	8.322e-08	4.42708
LY1335.75	1335.75	1.92	4.69618e-08	4.48958e-08	4.39926
LY1335.50	1335.5	1.46	8.17352e-08	7.89954e-08	3.35196
LY1335.25	1335.25	1.41	7.04728e-08	6.67139e-08	5.33378
LY1335.00	1335	1.78	8.65169e-08	8.27715e-08	4.329
LY1334.75	1334.75	1.19	9.7479e-08	9.32773e-08	4.31034
LY1334.50	1334.5	0.71	7.34742e-08	6.79812e-08	7.47604
LY1334.25	1334.25	1.29	1.12403e-07	1.06977e-07	4.82759
LY1334.00	1334	2.2	1.48788e-07	1.43788e-07	3.36049
LY1333.75	1333.75	1.4	1.62857e-07	1.58571e-07	2.63158
LY1333.50	1333.5	1.17	9.1453e-08	8.88889e-08	2.80374
LY1333.25	1333.25	1.68	1.94048e-07	1.8631e-07	3.98773
LY1333.00	1333	1.86	4.77599e-07	4.58423e-07	4.01501
LY1332.75	1332.75	1.39	3.25899e-07	3.11271e-07	4.48859
LY1332.50	1332.5	0.61	1.60546e-06	1.54809e-06	3.57386
LY1332.25	1332.25	0.76	5.35965e-08	5.00439e-08	6.62848
LY1332.00	1332	1.55	6.11452e-08	5.63226e-08	7.8871
LY1331.75	1331.75	1.08	6.00926e-08	5.71296e-08	4.93066
LY1331.50	1331.5	1.9	7.08772e-08	6.84211e-08	3.46535
LY1331.25	1331.25	0.93	1.20789e-07	1.09677e-07	9.19881
LY1331.00	1331	1.74	8.83142e-08	8.50575e-08	3.68764
LY1330.75	1330.75	1.48	8.31081e-08	7.81532e-08	5.96206
LY1330.50	1330.5	2.12	9.13522e-08	8.67925e-08	4.99139
LY1330.25	1330.25	1.27	8.29396e-08	7.78215e-08	6.17089
LY1330.00	1330	1.3	8.78846e-08	8.12821e-08	7.51276
LY1329.75	1329.75	0.96	8.42361e-08	7.97917e-08	5.27617
LY1329.50	1329.5	1.75	9.94286e-08	9.48571e-08	4.5977
LY1329.25	1329.25	2.63	7.62991e-08	7.36375e-08	3.48837
LY1329.00	1329	1.57	6.569e-08	6.23567e-08	5.07434
LY1328.75	1328.75	0.88	8.73864e-08	8.23485e-08	5.76506
LY1328.50	1328.5	2.21	8.08446e-08	7.78281e-08	3.73134
LY1328.25	1328.25	2.25	1.00296e-07	9.61481e-08	4.13589
LY1328.00	1328	2.35	1.02695e-07	9.91489e-08	3.45304
LY1327.75	1327.75	2.23	1.56203e-07	1.4843e-07	4.97608
LY1327.50	1327.5	0.82	8.73171e-08	8.02846e-08	8.054
LY1327.25	1327.25	0.86	5.98837e-08	5.66279e-08	5.43689
LY1327.00	1327	2.09	7.6555e-08	7.33652e-08	4.16667
LY1326.75	1326.75	2.11	8.23065e-08	7.81991e-08	4.9904
LY1326.50	1326.5	1.9	3.47895e-07	3.35088e-07	3.68129
LY1326.25	1326.25	0.52	3.10256e-07	2.94231e-07	5.16529
LY1326.00	1326	2.51	6.78619e-08	6.45418e-08	4.89237
LY1325.75	1325.75	1.4	6.2375e-08	5.74762e-08	7.8538
LY1325.50	1325.5	1.22	5.24098e-08	4.85246e-08	7.4132
LY1325.25	1325.25	1.19	8.68347e-08	8.19328e-08	5.64516
LY1325.00	1325	2.08	9.87179e-08	9.34295e-08	5.35714
LY1324.75	1324.75	1.21	7.09366e-08	6.5978e-08	6.99029
LY1324.50	1324.5	0.84	7.75397e-08	7.44048e-08	4.04299
LY1324.25	1324.25	1.32	7.57323e-08	7.14899e-08	5.60187
LY1324.00	1324	1.14	9.23977e-08	8.66667e-08	6.20253
LY1323.75	1323.75	2.85	9.91813e-08	9.47368e-08	4.48113
LY1323.50	1323.5	0.82	1.05884e-07	9.94309e-08	6.09463
LY1323.25	1323.25	1.66	9.23695e-08	8.91566e-08	3.47826
LY1323.00	1323	1.39	7.98561e-08	7.48201e-08	6.30631
LY1322.75	1322.75	1.37	8.90511e-08	8.54015e-08	4.09836
LY1322.50	1322.5	1.98	9.6633e-08	9.17508e-08	5.05226
LY1322.25	1322.25	1.06	8.23899e-08	7.55031e-08	8.35878
LY1322.00	1322	0.8	8.4e-08	7.80417e-08	7.09325
LY1321.75	1321.75	2.17	9.07834e-08	8.54071e-08	5.92217
LY1321.50	1321.5	0.67	6.3209e-08	5.76617e-08	8.77607
LY1321.25	1321.25	1.39	8.92086e-08	8.41727e-08	5.64516
LY1321.00	1321	2.52	1.10979e-07	1.06349e-07	4.17163
LY1320.75	1320.75	0.8	1.00625e-07	9.34583e-08	7.12215
LY1320.50	1320.5	1.15	1.35942e-07	1.30435e-07	4.05117
LY1320.25	1320.25	2.88	1.50694e-07	1.46644e-07	2.68817
LY1320.00	1320	0.95	1.25263e-07	1.21754e-07	2.80112
LY1319.75	1319.75	1.77	1.05085e-07	1.02637e-07	2.32975
LY1319.50	1319.5	1.14	1.15205e-07	1.11696e-07	3.04569
LY1319.25	1319.25	1.51	1.07506e-07	1.05298e-07	2.05339
LY1319.00	1319	2.79	1.09797e-07	1.07407e-07	2.17628
LY1318.75	1318.75	0.95	7e-08	6.7614e-08	3.40852
LY1318.50	1318.5	1.44	7.73148e-08	7.5463e-08	2.39521
LY1318.25	1318.25	2.43	7.96982e-08	7.80521e-08	2.0654
LY1318.00	1318	1.43	1.68065e-07	1.61072e-07	4.16089
LY1317.75	1317.75	0.76	5.43421e-08	5.25e-08	3.38983
LY1317.50	1317.5	1.54	7.5974e-08	7.46753e-08	1.7094
LY1317.25	1317.25	1.19	6.91807e-08	6.76751e-08	2.17633
LY1317.00	1317	1.72	5.69767e-08	5.49419e-08	3.57143
LY1316.75	1316.75	1.24	3.75e-08	3.56989e-08	4.80287
LY1316.50	1316.5	1.73	4.24277e-08	4.14258e-08	2.36149
LY1316.25	1316.25	2.06	5.08091e-08	4.78803e-08	5.76433
LY1316.00	1316	2.3	6.30435e-08	6.10145e-08	3.21839
LY1315.75	1315.75	2.85	6.43275e-08	6.31579e-08	1.81818
LY1315.50	1315.5	1.55	5e-08	4.7871e-08	4.25806
LY1315.25	1315.25	1.35	5.04444e-08	4.91852e-08	2.49633
LY1315.00	1315	2.09	7.59171e-08	7.44817e-08	1.89076
LY1314.75	1314.75	1.62	8.1893e-08	7.98354e-08	2.51256
LY1314.50	1314.5	3	7.7e-08	7.41111e-08	3.7518
LY1314.25	1314.25	1.17	6.82906e-08	6.64103e-08	2.75344
LY1314.00	1314	1.51	5.42826e-08	5.26711e-08	2.96869
LY1313.75	1313.75	1.26	5.70899e-08	5.56085e-08	2.595
LY1313.50	1313.5	2.1	5.36508e-08	5.31746e-08	0.887574
LY1313.25	1313.25	1.41	1.98582e-08	1.87234e-08	5.71429
LY1313.00	1313	1.05	3.20816e-08	3.08254e-08	3.91575
LY1312.75	1312.75	0.57	1.02924e-09	1.00906e-09	1.96023
LY1312.50	1312.5	2.69	6.53036e-08	6.33209e-08	3.03605
LY1312.25	1312.25	1.4	5.65238e-08	5.44524e-08	3.6647
LY1312.00	1312	2.46	6.85637e-08	6.68022e-08	2.56917
LY1311.75	1311.75	1.46	5.2032e-08	5.06164e-08	2.72049
LY1311.50	1311.5	0.78	3.13141e-08	2.94017e-08	6.10713
LY1311.25	1311.25	1.23	5.40379e-08	5.20867e-08	3.61083
LY1311.00	1311	2.85	4.59649e-08	4.46784e-08	2.79898
LY1310.75	1310.75	1.6	6.5625e-08	6.23333e-08	5.01587
LY1310.50	1310.5	1.25	2.57714e-08	2.41067e-08	6.45972
LY1310.25	1310.25	0.89	9.24844e-09	8.53708e-09	7.69168
LY1310.00	1310	1.24	3.04032e-08	2.82527e-08	7.07339
LY1309.75	1309.75	1.43	6.07925e-08	5.68531e-08	6.48006
LY1309.50	1309.5	1.53	8.69281e-08	8.25708e-08	5.01253
LY1309.25	1309.25	1.3	5.46667e-08	5.21346e-08	4.6318
LY1309.00	1309	2.36	5.43785e-08	5.26836e-08	3.11688
LY1308.75	1308.75	1.64	8.67886e-08	8.21138e-08	5.38642
LY1308.50	1308.5	0.81	4.6749e-07	4.4856e-07	4.0493
LY1308.25	1308.25	2.31	5.16017e-08	4.93506e-08	4.36242
LY1308.00	1308	1.33	1.4782e-08	1.41855e-08	4.03527
LY1307.75	1307.75	1.38	1.33575e-08	1.23188e-08	7.77577
LY1307.50	1307.5	1.46	3.39726e-08	3.17808e-08	6.45161
LY1307.25	1307.25	0.61	4.97814e-08	4.66667e-08	6.25686
LY1307.00	1307	1.67	1.00998e-07	9.7006e-08	3.95257
LY1306.75	1306.75	1.74	1.50766e-07	1.44828e-07	3.93901
LY1306.50	1306.5	1.16	7.99713e-08	7.86207e-08	1.68883
LY1306.25	1306.25	1.35	2.09136e-07	2.02222e-07	3.30579
LY1306.00	1306	2.02	9.87624e-08	9.47195e-08	4.09357
LY1305.75	1305.75	1.16	4.95402e-08	4.80172e-08	3.07425
LY1305.50	1305.5	0.81	4.71605e-08	4.40741e-08	6.5445
LY1305.25	1305.25	0.8	7.10937e-08	6.80417e-08	4.29304
LY1305.00	1305	1.9	2.12982e-07	2.05789e-07	3.37727
LY1304.75	1304.75	1.34	7.35634e-08	7.10697e-08	3.38997
LY1304.50	1304.5	1.57	8.72611e-08	8.36518e-08	4.13625
LY1304.25	1304.25	1.49	6.2349e-08	5.89262e-08	5.48977
LY1304.00	1304	1.83	5.24408e-08	4.90893e-08	6.39111
LY1303.75	1303.75	2.32	5.02874e-08	4.91379e-08	2.28571
LY1303.50	1303.5	1.26	7.68783e-08	7.47884e-08	2.71851
LY1303.25	1303.25	1.47	8.95692e-08	8.55782e-08	4.4557
LY1303.00	1303	1.66	7.57028e-08	7.249e-08	4.24403
LY1302.75	1302.75	1.54	4.1342e-08	3.91721e-08	5.24869
LY1302.50	1302.5	2.24	4.15179e-08	3.84077e-08	7.49104
LY1302.25	1302.25	1.29	4.24806e-08	3.88114e-08	8.63747
LY1302.00	1302	1.81	5.21547e-08	4.9337e-08	5.40254
LY1301.75	1301.75	1.76	7.08333e-08	6.57197e-08	7.21925
LY1301.50	1301.5	1.07	5.23364e-08	4.90031e-08	6.36905
LY1301.25	1301.25	2.03	6.56814e-08	6.30542e-08	4
LY1301.00	1301	1.88	6.09929e-08	5.83333e-08	4.36047
LY1300.75	1300.75	1.57	4.26752e-08	4.13854e-08	3.02239
LY1300.50	1300.5	1.49	5.37808e-08	5.11633e-08	4.86689
LY1300.25	1300.25	3.04	7.01754e-08	6.63377e-08	5.46875
LY1300.00	1300	1.99	7.40847e-08	6.90117e-08	6.84755
LY1299.75	1299.75	0.98	6.59949e-08	6.2551e-08	5.2184
LY1299.50	1299.5	1.95	7.25641e-08	6.82051e-08	6.00707
LY1299.25	1299.25	1.75	9.85714e-08	9.58095e-08	2.80193
LY1299.00	1299	1.27	7.65551e-08	7.1706e-08	6.3341
LY1298.75	1298.75	1.59	4.83805e-08	4.68134e-08	3.23909
LY1298.50	1298.5	2.6	4.87179e-08	4.74359e-08	2.63158
LY1298.25	1298.25	1.33	4.06579e-08	3.70426e-08	8.89197
LY1298.00	1298	2.05	4.63902e-08	4.36423e-08	5.92359
LY1297.75	1297.75	1.3	3.34231e-08	3.23077e-08	3.33717
LY1297.50	1297.5	1.67	3.3518e-08	3.12575e-08	6.74408
LY1297.25	1297.25	1.88	3.18085e-08	2.95745e-08	7.02341
LY1297.00	1297	1.95	1.29915e-07	1.25299e-07	3.55263
LY1296.75	1296.75	0.89	2.70787e-07	2.57678e-07	4.84094
LY1296.50	1296.5	1.15	4.37101e-07	4.21159e-07	3.64721
LY1296.25	1296.25	0.6	4.25375e-09	4.06458e-09	4.44706
LY1296.00	1296	1.09	3.89908e-08	3.63914e-08	6.66667
LY1295.75	1295.75	1.69	5.67604e-08	5.47337e-08	3.5705
LY1295.50	1295.5	1.4	4.92857e-08	4.73333e-08	3.96135
LY1295.25	1295.25	1.51	6.33444e-08	6.21854e-08	1.82959
LY1295.00	1295	1.66	7.97189e-08	7.77108e-08	2.51889
LY1294.75	1294.75	1.3	7.4359e-08	7.32308e-08	1.51724
LY1294.50	1294.5	1.23	7.00271e-08	6.77778e-08	3.21207
LY1294.25	1294.25	1.5	5.39778e-08	5.22667e-08	3.17003
LY1294.00	1294	1.57	6.12951e-08	6.03185e-08	1.59335
LY1293.75	1293.75	1.02	4.10294e-08	3.85294e-08	6.09319
LY1293.50	1293.5	1.19	3.78361e-08	3.61064e-08	4.57153
LY1293.25	1293.25	1.07	5.2243e-08	5.06231e-08	3.10078
LY1293.00	1293	3.19	3.94984e-08	3.88715e-08	1.5873
LY1292.75	1292.75	1.48	4.97128e-08	4.80856e-08	3.2733
LY1292.50	1292.5	1.29	5.12403e-08	4.9509e-08	3.37872
LY1292.25	1292.25	2.39	6.03905e-08	5.98326e-08	0.923788
LY1292.00	1292	1.78	3.98127e-08	3.91011e-08	1.78739
LY1291.75	1291.75	0.85	4.70706e-09	4.46588e-09	5.12372
LY1291.50	1291.5	1.66	2.7997e-08	2.70884e-08	3.24547
LY1291.25	1291.25	1.73	4.21195e-08	4.06551e-08	3.47667
LY1291.00	1291	1.88	5.6383e-08	5.53191e-08	1.88679
LY1290.75	1290.75	1.65	5.62424e-08	5.53131e-08	1.6523
LY1290.50	1290.5	2.34	5.41311e-08	5.22792e-08	3.42105
LY1290.25	1290.25	1.12	4.99777e-08	4.83631e-08	3.23061
LY1290.00	1290	1.42	4.6162e-08	4.41784e-08	4.29697
LY1289.75	1289.75	2.41	5.25588e-08	5.07607e-08	3.42105
LY1289.50	1289.5	1.74	4.79119e-08	4.55747e-08	4.87805
LY1289.25	1289.25	1.34	2.59701e-08	2.4801e-08	4.50192
LY1289.00	1289	0.67	2.25871e-08	2.12935e-08	5.72687
LY1288.75	1288.75	1.76	4.61174e-08	4.38447e-08	4.92813
LY1288.50	1288.5	1.99	4.60469e-08	4.44054e-08	3.56493
LY1288.25	1288.25	1.45	2.03678e-08	1.92184e-08	5.64334
LY1288.00	1288	0.93	2.63441e-08	2.50179e-08	5.03401
LY1287.75	1287.75	2.65	3.13208e-07	3.03774e-07	3.01205
LY1287.50	1287.5	1.79	1.67598e-07	1.63315e-07	2.55556
LY1287.25	1287.25	2	7.58333e-08	7.35e-08	3.07692
LY1287.00	1287	2.68	5.83333e-07	5.6592e-07	2.98507
LY1286.75	1286.75	2.53	8.49802e-08	8.3004e-08	2.32558
LY1286.50	1286.5	1.8	2.02963e-07	1.96667e-07	3.10219
LY1286.25	1286.25	0.73	1.61187e-07	1.56164e-07	3.11615
LY1286.00	1286	1.46	1.14155e-06	1.10274e-06	3.4
LY1285.75	1285.75	1.89	3.31393e-07	3.21869e-07	2.87387
LY1285.50	1285.5	1.82	2.45971e-07	2.38278e-07	3.12733
LY1285.25	1285.25	1.9	3.21579e-08	3.02982e-08	5.78287
LY1285.00	1285	1.22	2.48907e-08	2.36339e-08	5.0494
LY1284.75	1284.75	1.92	3.76953e-08	3.60764e-08	4.29476
LY1284.50	1284.5	0.76	2.76316e-08	2.67982e-08	3.01587
LY1284.25	1284.25	0.48	4.34643e-09	4.10243e-09	5.61376
LY1284.00	1284	1.31	4.99237e-08	4.83461e-08	3.16004
LY1283.75	1283.75	1.37	5.31144e-08	5.0146e-08	5.58864
LY1283.50	1283.5	1.69	5.56607e-08	5.36884e-08	3.54359
LY1283.25	1283.25	1.43	8.37413e-08	8.20513e-08	2.01809
LY1283.00	1283	1.22	4.48907e-08	4.24317e-08	5.47778
LY1282.75	1282.75	1.94	1.24055e-07	1.21306e-07	2.21607
LY1282.50	1282.5	2.31	7.74892e-08	7.47475e-08	3.53818
LY1282.25	1282.25	0.96	4.18056e-08	3.94792e-08	5.56478
LY1282.00	1282	2.42	6.32231e-08	6.1157e-08	3.26797
LY1281.75	1281.75	1.74	5.32375e-08	5.11686e-08	3.88629
LY1281.50	1281.5	0.97	1.189e-07	1.15808e-07	2.60116
LY1281.25	1281.25	1.19	7.28291e-08	6.95798e-08	4.46154
LY1281.00	1281	2.9	1.48276e-07	1.43908e-07	2.94574
LY1280.75	1280.75	3.27	4.58716e-08	4.40367e-08	4
LY1280.50	1280.5	2.4	4.19167e-08	3.99583e-08	4.67197
LY1280.25	1280.25	1.66	3.82982e-08	3.63454e-08	5.09896
LY1280.00	1280	1.12	5.05134e-08	4.77679e-08	5.43526
LY1279.75	1279.75	0.68	1.72426e-08	1.63725e-08	5.0462
LY1279.50	1279.5	0.98	1.5051e-08	1.44898e-08	3.72881
LY1279.25	1279.25	1.14	4.57895e-08	4.3538e-08	4.91699
LY1279.00	1279	1.28	4.90885e-08	4.7526e-08	3.18302
LY1278.75	1278.75	1.14	4.5e-08	4.32456e-08	3.89864
LY1278.50	1278.5	2.67	4.63171e-08	4.5568e-08	1.61725
LY1278.25	1278.25	3.78	6.96649e-08	6.71958e-08	3.5443
LY1278.00	1278	1.69	7.98817e-08	7.75148e-08	2.96296
LY1277.75	1277.75	1.59	3.90566e-08	3.7631e-08	3.65003
LY1277.50	1277.5	1.04	6.58654e-08	6.40064e-08	2.82238
LY1277.25	1277.25	2.3	8.5942e-08	8.34783e-08	2.86678
LY1277.00	1277	0.78	2.94359e-08	2.86752e-08	2.5842
LY1276.75	1276.75	2.15	4.61977e-08	4.50698e-08	2.44148
LY1276.50	1276.5	2.35	4.96454e-08	4.8227e-08	2.85714
LY1276.25	1276.25	1.99	3.8392e-08	3.68342e-08	4.05759
LY1276.00	1276	1.37	3.77372e-08	3.53528e-08	6.3185
LY1275.75	1275.75	1.49	3.31544e-08	3.17673e-08	4.18354
LY1275.50	1275.5	3.02	5.20971e-08	5.0745e-08	2.59534
LY1275.25	1275.25	2.31	2.70736e-09	2.53193e-09	6.47985
LY1275.00	1275	1.48	-4.94764e-09	-4.74903e-09	4.01405
LY1274.75	1274.75	1.39	7.2446e-08	6.78657e-08	6.32241
LY1274.50	1274.5	0.96	9e-08	8.44444e-08	6.17284
LY1274.25	1274.25	1.42	4.32629e-08	3.95775e-08	8.51872
LY1274.00	1274	1.18	2.78814e-08	2.64124e-08	5.26849
LY1273.75	1273.75	0.62	8.31183e-09	7.85081e-09	5.54657
LY1273.50	1273.5	1.36	3.91912e-08	3.6152e-08	7.75485
LY1273.25	1273.25	1.48	4.05631e-08	3.82658e-08	5.66352
LY1273.00	1273	2.01	4.16791e-08	4.02819e-08	3.35223
LY1272.75	1272.75	1.42	4.04401e-08	3.81221e-08	5.73211
LY1272.50	1272.5	1.79	5.48976e-08	5.34823e-08	2.57802
LY1272.25	1272.25	0.88	4.11742e-08	3.96212e-08	3.77185
LY1272.00	1272	2.19	2.46728e-07	2.3653e-07	4.13325
LY1271.75	1271.75	1.86	1.93548e-07	1.85663e-07	4.07407
LY1271.50	1271.5	2.46	5.31165e-08	5.17615e-08	2.55102
LY1271.25	1271.25	1.75	5.55429e-08	5.33143e-08	4.01235
LY1271.00	1271	0.86	3.74031e-08	3.53876e-08	5.3886
LY1270.75	1270.75	1.9	2.36491e-07	2.27719e-07	3.7092
LY1270.50	1270.5	1.15	4.13696e-08	3.97681e-08	3.87108
LY1270.25	1270.25	2.42	4.6832e-08	4.50413e-08	3.82353
LY1270.00	1270	2.04	5.31046e-08	5.09804e-08	4
LY1269.75	1269.75	1.39	4.26139e-08	3.89448e-08	8.61002
LY1269.50	1269.5	1.45	5.10517e-08	4.74713e-08	7.0134
LY1269.25	1269.25	1.84	6.15942e-08	5.96014e-08	3.23529
LY1269.00	1269	1.3	5.43333e-08	4.98462e-08	8.25861
LY1268.75	1268.75	2.41	7.95297e-08	7.64869e-08	3.82609
LY1268.50	1268.5	0.82	2.63902e-08	2.41057e-08	8.65681
LY1268.25	1268.25	1.53	6.62309e-08	6.23965e-08	5.78947
LY1268.00	1268	1.11	6.33784e-08	6.17417e-08	2.58233
LY1267.75	1267.75	2.32	5.10057e-08	4.94253e-08	3.09859
LY1267.50	1267.5	0.79	5.32911e-08	5.21941e-08	2.05859
LY1267.25	1267.25	2.43	6.84499e-08	6.58436e-08	3.80762
LY1267.00	1267	1.19	5.77311e-08	5.67507e-08	1.6982
LY1266.75	1266.75	1.8	6.01852e-08	5.7963e-08	3.69231
LY1266.50	1266.5	1.81	5.93002e-08	5.81952e-08	1.86335
LY1266.25	1266.25	2.03	5.59934e-08	5.51724e-08	1.46628
LY1266.00	1266	1.1	4.42182e-08	4.28788e-08	3.02906
LY1265.75	1265.75	0.75	2.84e-08	2.75111e-08	3.12989
LY1265.50	1265.5	2.21	5.03771e-08	4.77376e-08	5.23952
LY1265.25	1265.25	2.24	7.08333e-08	6.86012e-08	3.15126
LY1265.00	1265	2.07	4.77971e-08	4.61997e-08	3.34209
LY1264.75	1264.75	2.32	4.45402e-08	4.31322e-08	3.16129
LY1264.50	1264.5	1.3	5.24359e-08	5.07436e-08	3.22738
LY1264.25	1264.25	1.86	7.34767e-08	7.13262e-08	2.92683
LY1264.00	1264	1.13	5.66962e-08	5.36578e-08	5.359
LY1263.75	1263.75	0.85	5.5451e-08	5.27451e-08	4.87977
LY1263.50	1263.5	1.42	1.13615e-07	1.10563e-07	2.68595
LY1263.25	1263.25	1.54	6.44156e-08	6.24026e-08	3.125
LY1263.00	1263	2.9	7.24138e-08	7.11494e-08	1.74603
LY1262.75	1262.75	0.79	-4.80696e-09	-4.54008e-09	5.5519
LY1262.50	1262.5	2.03	4.0197e-08	3.867e-08	3.79902
LY1262.25	1262.25	1	2.44e-08	2.33e-08	4.5082
LY1262.00	1262	0.86	3.38837e-08	3.23256e-08	4.59849
LY1261.75	1261.75	1.7	4.82745e-08	4.61373e-08	4.42729
LY1261.50	1261.5	1.63	5.4274e-08	5.28834e-08	2.56217
LY1261.25	1261.25	2.19	5.7382e-08	5.57078e-08	2.91777
LY1261.00	1261	1.3	-5.03974e-09	-4.80513e-09	4.6553
LY1260.75	1260.75	1.37	-4.74635e-09	-4.6e-09	3.08343
LY1260.50	1260.5	1.23	-4.85637e-09	-4.73171e-09	2.56696
LY1260.25	1260.25	1.65	5.02424e-09	4.9103e-09	2.26779
LY1260.00	1260	1.41	1.16312e-08	1.08983e-08	6.30081
LY1259.75	1259.75	2.37	1.47046e-08	1.41772e-08	3.5868
LY1259.50	1259.5	1.87	5.50802e-08	5.34046e-08	3.04207
LY1259.25	1259.25	1.82	1.69963e-08	1.63919e-08	3.55603
LY1259.00	1259	2.13	2.19131e-08	2.14241e-08	2.23174
LY1258.75	1258.75	1.78	1.74017e-08	1.68165e-08	3.36293
LY1258.50	1258.5	1.01	3.94719e-08	3.83828e-08	2.7592
LY1258.25	1258.25	1.86	-6.43996e-09	-6.02151e-09	6.49784
LY1258.00	1258	2.26	6.09513e-08	5.78171e-08	5.14217
LY1257.75	1257.75	2.04	5.22876e-08	4.93464e-08	5.625
LY1257.50	1257.5	1.49	4.23937e-08	4.14765e-08	2.16359
LY1257.25	1257.25	1.21	3.95868e-08	3.76309e-08	4.94085
LY1257.00	1257	1.49	7.22595e-08	6.93512e-08	4.02477
LY1256.75	1256.75	1.02	4.02288e-08	3.90523e-08	2.92445
LY1256.50	1256.5	1.32	5.86364e-08	5.60101e-08	4.4789
LY1256.25	1256.25	0.91	2.43223e-08	2.31502e-08	4.81928
LY1256.00	1256	0.78	3.49573e-08	3.30342e-08	5.50122
LY1255.75	1255.75	2.01	9.22056e-08	8.87231e-08	3.77698
LY1255.50	1255.5	1.24	2.69624e-08	2.63172e-08	2.39282
LY1255.25	1255.25	2.69	1.23668e-07	1.18092e-07	4.50902
LY1255.00	1255	1.25	1.82933e-06	1.74933e-06	4.37318
LY1254.75	1254.75	1.74	7.29885e-08	6.89655e-08	5.51181
LY1254.50	1254.5	1.78	5.69101e-08	5.52809e-08	2.86278
LY1254.25	1254.25	1.61	8.15735e-08	7.53623e-08	7.61421
LY1254.00	1254	0.86	3.27132e-08	3.1938e-08	2.36967
LY1253.75	1253.75	1.65	6.70707e-08	6.60606e-08	1.50602
LY1253.50	1253.5	0.56	3.48661e-08	3.34524e-08	4.05463
LY1253.25	1253.25	1.77	6.19586e-08	5.9322e-08	4.25532
LY1253.00	1253	1.66	5.52209e-08	5.34137e-08	3.27273
LY1252.75	1252.75	2.28	6.75439e-08	6.18421e-08	8.44156
LY1252.50	1252.5	1.19	8.26611e-08	7.90476e-08	4.3714
LY1252.25	1252.25	1.97	9.89848e-08	9.15398e-08	7.52137
LY1252.00	1252	2.5	1.09333e-07	1.02267e-07	6.46341
LY1251.75	1251.75	1.62	9.60905e-08	9.03292e-08	5.99572
LY1251.50	1251.5	1.96	9.98299e-08	9.37075e-08	6.13288
LY1251.25	1251.25	1.76	8.46591e-08	8.125e-08	4.02685
LY1251.00	1251	1.19	7.92717e-08	7.65826e-08	3.39223
LY1250.75	1250.75	2.15	7.6124e-08	7.22481e-08	5.09165
LY1250.50	1250.5	0.65	4.56923e-08	4.42051e-08	3.25477
LY1250.25	1250.25	2.96	7.68581e-08	7.46622e-08	2.85714
LY1250.00	1250	2.26	2.85841e-08	2.79204e-08	2.32198
LY1249.75	1249.75	1.2	7.72833e-08	7.43333e-08	3.81712
LY1249.50	1249.5	1.31	7.61069e-08	7.40458e-08	2.70812
LY1249.25	1249.25	0.92	7.19565e-08	6.81159e-08	5.33736
LY1249.00	1249	0.58	6.17672e-08	5.81609e-08	5.83857
LY1248.75	1248.75	1	7.58333e-08	7.32333e-08	3.42857
LY1248.50	1248.5	2.37	7.91842e-08	7.67932e-08	3.01954
LY1248.25	1248.25	1.5	6.74667e-08	6.51778e-08	3.39262
LY1248.00	1248	1.65	1.23232e-07	1.1798e-07	4.2623
LY1247.75	1247.75	1.31	1.14758e-07	1.10178e-07	3.99113
LY1247.50	1247.5	2	1.455e-07	1.38333e-07	4.92554
LY1247.25	1247.25	1.52	1.37336e-07	1.28509e-07	6.42715
LY1247.00	1247	2.11	1.41548e-07	1.33649e-07	5.58036
LY1246.75	1246.75	1.88	1.06915e-07	1.02128e-07	4.47761
LY1246.50	1246.5	1.31	1.20611e-07	1.14249e-07	5.27426
LY1246.25	1246.25	0.73	9.24658e-08	8.90868e-08	3.65432
LY1246.00	1246	1.99	1.32496e-07	1.25293e-07	5.43616
LY1245.75	1245.75	1.65	8.14141e-08	7.85859e-08	3.47395
LY1245.50	1245.5	1.08	1.0463e-07	1.00926e-07	3.53982
LY1245.25	1245.25	1.97	1.28088e-07	1.23858e-07	3.30251
LY1245.00	1245	1.73	1.23314e-07	1.17534e-07	4.6875
LY1244.75	1244.75	1.06	1.00629e-07	9.71698e-08	3.4375
LY1244.50	1244.5	2.21	1.07391e-07	1.03167e-07	3.93258
LY1244.25	1244.25	2.63	1.56274e-07	1.51204e-07	3.24412
LY1244.00	1244	2.52	1.20767e-07	1.16534e-07	3.50493
LY1243.75	1243.75	1.33	1.26817e-07	1.21053e-07	4.54545
LY1243.50	1243.5	1.02	5.53922e-08	5.38562e-08	2.77286
LY1243.25	1243.25	1.11	1.07207e-07	1.00901e-07	5.88235
LY1243.00	1243	0.68	8.52451e-08	8.27451e-08	2.93272
LY1242.75	1242.75	2.2	1.21515e-07	1.15303e-07	5.11222
LY1242.50	1242.5	0.57	9.66082e-08	9.39181e-08	2.7845
LY1242.25	1242.25	0.82	7.20427e-08	6.83333e-08	5.14882
LY1242.00	1242	1.31	7.96438e-08	7.65903e-08	3.83387
LY1241.75	1241.75	1.47	8.7585e-08	8.5034e-08	2.91262
LY1241.50	1241.5	1.9	9.05263e-08	8.73684e-08	3.48837
LY1241.25	1241.25	0.56	6.85714e-09	6.70663e-09	2.19494
LY1241.00	1241	1.42	9.74178e-08	9.43662e-08	3.13253
LY1240.75	1240.75	0.55	2.02424e-08	1.88485e-08	6.88623
LY1240.50	1240.5	0.98	7.64286e-08	7.43878e-08	2.67023
LY1240.25	1240.25	1.95	9.21368e-08	8.87179e-08	3.71058
LY1240.00	1240	1.02	9.83922e-08	9.64706e-08	1.95297
LY1239.75	1239.75	1.25	1.04e-07	9.81333e-08	5.64103
LY1239.50	1239.5	1.4	1.03333e-07	1.00476e-07	2.76498
LY1239.25	1239.25	1.8	7.05556e-08	6.7963e-08	3.67454
LY1239.00	1239	0.8	9.55e-08	9.10417e-08	4.66841
LY1238.75	1238.75	1.7	1.01176e-07	9.52941e-08	5.81395
LY1238.50	1238.5	0.84	8.57738e-08	8.39683e-08	2.10502
LY1238.25	1238.25	1.33	8.69674e-08	8.49624e-08	2.30548
LY1238.00	1238	2.03	8.58785e-08	8.40722e-08	2.10325
LY1237.75	1237.75	2.45	1.05918e-07	1.02449e-07	3.27553
LY1237.50	1237.5	1.65	1.12929e-07	1.08687e-07	3.75671
LY1237.25	1237.25	1.25	9.65333e-08	9.38667e-08	2.76243
LY1237.00	1237	1.93	8.48014e-08	8.27288e-08	2.44399
LY1236.75	1236.75	1.64	7.2561e-08	7.07317e-08	2.52101
LY1236.50	1236.5	2.04	8.20261e-08	7.89216e-08	3.78486
LY1236.25	1236.25	1.68	1e-07	9.50397e-08	4.96032
LY1236.00	1236	1.24	7.93347e-08	7.69153e-08	3.04956
LY1235.75	1235.75	1.56	8.86752e-08	8.63248e-08	2.6506
LY1235.50	1235.5	1.86	8.84409e-08	8.54839e-08	3.34347
LY1235.25	1235.25	1.1	8.96364e-08	8.48485e-08	5.34145
LY1235.00	1235	1.51	8.77483e-08	8.54305e-08	2.64151
LY1234.75	1234.75	2.29	1.01164e-07	9.7671e-08	3.45324
LY1234.50	1234.5	0.96	9.90278e-08	9.46875e-08	4.38289
LY1234.25	1234.25	1.92	8.92361e-08	8.64583e-08	3.11284
LY1234.00	1234	2.03	9.90148e-08	9.57307e-08	3.31675
LY1233.75	1233.75	1.35	1.00988e-07	9.55556e-08	5.37897
LY1233.50	1233.5	0.91	7.82784e-08	7.13187e-08	8.89097
LY1233.25	1233.25	1.03	5.43366e-08	5.08738e-08	6.37284
LY1233.00	1233	0.82	6.1189e-08	5.86585e-08	4.13553
LY1232.75	1232.75	1.06	6.73585e-08	6.44654e-08	4.29505
LY1232.50	1232.5	2.1	8.47619e-08	8.06349e-08	4.86891
LY1232.25	1232.25	1.64	9.14634e-08	8.65854e-08	5.33333
LY1232.00	1232	1.59	8.25996e-08	7.96646e-08	3.5533
LY1231.75	1231.75	0.73	7.30594e-08	6.6621e-08	8.8125
LY1231.50	1231.5	1.34	7.38806e-08	7.08706e-08	4.07407
LY1231.25	1231.25	0.73	4.22831e-08	3.93151e-08	7.01944
LY1231.00	1231	1.8	6.14815e-08	5.83333e-08	5.12048
LY1230.75	1230.75	1.48	7.5e-08	6.86937e-08	8.40841
LY1230.50	1230.5	0.92	7.18478e-08	6.68207e-08	6.99697
LY1230.25	1230.25	0.71	1.08627e-07	1.00634e-07	7.35818
LY1230.00	1230	2.7	2.57901e-07	2.4963e-07	3.20728
LY1229.75	1229.75	1.15	7.24928e-08	6.84928e-08	5.51779
LY1229.50	1229.5	1.77	5.13183e-08	4.85876e-08	5.3211
LY1229.25	1229.25	0.87	5.32184e-08	5.13027e-08	3.59971
LY1229.00	1229	1.27	5.91339e-08	5.69291e-08	3.72836
LY1228.75	1228.75	2.46	4.18699e-08	4.03388e-08	3.65696
LY1228.50	1228.5	2.05	8.78049e-08	8.40244e-08	4.30556
LY1228.25	1228.25	2.2	6.40909e-08	6.06061e-08	5.43735
LY1228.00	1228	1.05	8.63492e-08	8.00317e-08	7.31618
LY1227.75	1227.75	1.13	5.85841e-08	5.33038e-08	9.01309
LY1227.50	1227.5	2.2	8.95455e-08	8.61364e-08	3.80711
LY1227.25	1227.25	1.88	1.01729e-07	9.62766e-08	5.35948
LY1227.00	1227	1.01	6.43564e-08	6.0363e-08	6.20513
LY1226.75	1226.75	1.51	7.99117e-08	7.54967e-08	5.52486
LY1226.50	1226.5	1.17	7.09117e-08	6.70655e-08	5.42387
LY1226.25	1226.25	1.24	8.40726e-08	8.04839e-08	4.26859
LY1226.00	1226	1.34	7.10697e-08	6.57463e-08	7.49037
LY1225.75	1225.75	1.38	9.27536e-08	8.82246e-08	4.88281
LY1225.50	1225.5	1.97	9.47547e-08	9.3401e-08	1.42857
LY1225.25	1225.25	0.61	6.37705e-08	5.95082e-08	6.6838
LY1225.00	1225	0.77	7.25108e-08	6.88745e-08	5.01493
LY1224.75	1224.75	1.39	8.80096e-08	8.51319e-08	3.26975
LY1224.50	1224.5	1.31	7.93893e-08	7.73537e-08	2.5641
LY1224.25	1224.25	1.01	8.31023e-08	8.02228e-08	3.46505
LY1224.00	1224	1.89	8.65961e-08	8.50088e-08	1.83299
LY1223.75	1223.75	0.85	6.3098e-08	6.27451e-08	0.559354
LY1223.50	1223.5	1.61	5.80331e-08	5.70393e-08	1.71245
LY1223.25	1223.25	2.25	7.71852e-08	7.57037e-08	1.91939
LY1223.00	1223	2.38	9.5098e-08	9.32773e-08	1.91458
LY1222.75	1222.75	0.88	8.25e-08	8.02273e-08	2.75482
LY1222.50	1222.5	1	9.30667e-08	9.14667e-08	1.7192
LY1222.25	1222.25	1.13	9.02655e-08	8.80531e-08	2.45098
LY1222.00	1222	1.23	1.05691e-07	1.01626e-07	3.84615
LY1221.75	1221.75	0.72	8.90278e-08	8.7963e-08	1.19605
LY1221.50	1221.5	1.81	1.17127e-07	1.1418e-07	2.51572
LY1221.25	1221.25	1.5	1.2e-07	1.15556e-07	3.7037
LY1221.00	1221	1.94	1.12199e-07	1.0756e-07	4.13476
LY1220.75	1220.75	1.16	1.02874e-07	1.00575e-07	2.23464
LY1220.50	1220.5	2.06	8.78641e-08	8.59223e-08	2.20994
LY1220.25	1220.25	1.52	1.10965e-07	1.08553e-07	2.17391
LY1220.00	1220	0.79	8.10443e-08	7.94937e-08	1.91332
LY1219.75	1219.75	1.68	9.48413e-08	9.10714e-08	3.9749
LY1219.50	1219.5	1.05	9.19048e-08	8.96508e-08	2.4525
LY1219.25	1219.25	2.22	1.25075e-07	1.21922e-07	2.52101
LY1219.00	1219	1.62	1.24486e-07	1.2037e-07	3.30579
LY1218.75	1218.75	1.59	1.32285e-07	1.28931e-07	2.53566
LY1218.50	1218.5	1.09	1.23547e-07	1.19878e-07	2.9703
LY1218.25	1218.25	1.19	1.03081e-07	9.97199e-08	3.26087
LY1218.00	1218	1.07	1.00312e-07	9.62617e-08	4.03727
LY1217.75	1217.75	1.22	9.45355e-08	9.18033e-08	2.89017
LY1217.50	1217.5	0.76	6.16667e-08	5.92105e-08	3.98293
LY1217.25	1217.25	1.19	8.16807e-08	7.94538e-08	2.72634
LY1217.00	1217	1.41	9.03073e-08	8.77069e-08	2.87958
LY1216.75	1216.75	1.05	1.05397e-07	1e-07	5.12048
LY1216.50	1216.5	1.58	1.18354e-07	1.14979e-07	2.85205
LY1216.25	1216.25	2.08	1.26763e-07	1.22596e-07	3.28698
LY1216.00	1216	2.15	9.81395e-08	9.48837e-08	3.31754
LY1215.75	1215.75	0.7	7.01905e-08	6.56857e-08	6.41791
LY1215.50	1215.5	1.76	8.61742e-08	8.42803e-08	2.1978
LY1215.25	1215.25	1.24	1.0672e-07	1.04301e-07	2.267
LY1215.00	1215	0.56	5.1131e-08	4.84524e-08	5.23865
LY1214.75	1214.75	0.56	5.63393e-08	5.32738e-08	5.4411
LY1214.50	1214.5	1.29	6.95607e-08	6.64858e-08	4.42051
LY1214.25	1214.25	1.33	8.97243e-08	8.69674e-08	3.07263
LY1214.00	1214	1.88	8.47518e-08	8.22695e-08	2.92887
LY1213.75	1213.75	1.59	8.42767e-08	8.23899e-08	2.23881
LY1213.50	1213.5	0.78	6.02564e-08	5.88034e-08	2.41135
LY1213.25	1213.25	1.26	6.55556e-08	6.27513e-08	4.27764
LY1213.00	1213	0.84	7.4127e-08	7.18254e-08	3.10493
LY1212.75	1212.75	2.1	8.73016e-08	8.47619e-08	2.90909
LY1212.50	1212.5	1.25	8.216e-08	7.97867e-08	2.88867
LY1212.25	1212.25	1.72	1.01163e-07	9.96124e-08	1.53257
LY1212.00	1212	2.34	1e-07	9.82906e-08	1.7094
LY1211.75	1211.75	1.68	1.15873e-07	1.125e-07	2.91096
LY1211.50	1211.5	2.27	1.4141e-07	1.38032e-07	2.38837
LY1211.25	1211.25	1.17	1.21937e-07	1.18519e-07	2.80374
LY1211.00	1211	0.74	1.07072e-07	1.05315e-07	1.64072
LY1210.75	1210.75	2.59	1.13642e-07	1.11068e-07	2.26501
LY1210.50	1210.5	1.31	1.07634e-07	1.06107e-07	1.41844
LY1210.25	1210.25	1.95	9.4359e-08	9.28205e-08	1.63043
LY1210.00	1210	2.92	1.83676e-07	1.78082e-07	3.04537
LY1209.75	1209.75	1.8	1.66296e-07	1.61481e-07	2.89532
LY1209.50	1209.5	2.61	1.66539e-07	1.61047e-07	3.29755
LY1209.25	1209.25	1.28	1.45313e-07	1.40625e-07	3.22581
LY1209.00	1209	1.74	1.5249e-07	1.49234e-07	2.13568
LY1208.75	1208.75	2.84	1.68779e-07	1.6385e-07	2.92072
LY1208.50	1208.5	2.93	1.45961e-07	1.41638e-07	2.96181
LY1208.25	1208.25	1.93	1.43351e-07	1.38342e-07	3.49398
LY1208.00	1208	0.75	8.96e-08	8.72889e-08	2.57937
LY1207.75	1207.75	1.36	1.03922e-07	1.00735e-07	3.06604
LY1207.50	1207.5	3.49	6.39924e-08	6.30372e-08	1.49254
LY1207.25	1207.25	1.2	8.77778e-08	8.66667e-08	1.26582
LY1207.00	1207	2.47	1.07018e-07	1.04588e-07	2.26986
LY1206.75	1206.75	1.75	9.9619e-08	9.6381e-08	3.25048
LY1206.50	1206.5	2.67	9.80025e-08	9.63795e-08	1.65605
LY1206.25	1206.25	1.26	9.92063e-08	9.65608e-08	2.66667
LY1206.00	1206	1	7.48667e-08	7.27667e-08	2.80499
LY1205.75	1205.75	1.57	7.94055e-08	7.64331e-08	3.74332
LY1205.50	1205.5	1.64	9.26829e-08	8.96341e-08	3.28947
LY1205.25	1205.25	2.05	9.49593e-08	9.33333e-08	1.71233
LY1205.00	1205	1.43	1e-07	9.81352e-08	1.8648
LY1204.75	1204.75	1.62	1.03498e-07	1.01852e-07	1.59046
LY1204.50	1204.5	1.81	1.00921e-07	9.85267e-08	2.37226
LY1204.25	1204.25	2.57	1.05837e-07	1.03502e-07	2.20588
LY1204.00	1204	1.73	7.36031e-08	7.12909e-08	3.14136
LY1203.75	1203.75	0.8	7.68125e-08	7.425e-08	3.33605
LY1203.50	1203.5	1.4	8.54762e-08	8.42857e-08	1.39276
LY1203.25	1203.25	1.8	9.11111e-08	8.92593e-08	2.03252
LY1203.00	1203	0.56	6.7619e-08	6.68452e-08	1.14437
LY1202.75	1202.75	1.09	7.96636e-08	7.74618e-08	2.76392
LY1202.50	1202.5	1.12	8.26786e-08	8.06548e-08	2.4478
LY1202.25	1202.25	2.94	1.03401e-07	1.00227e-07	3.07018
LY1202.00	1202	1.08	1.16667e-07	1.12963e-07	3.1746
LY1201.75	1201.75	2.09	8.4689e-08	8.22967e-08	2.82486
LY1201.50	1201.5	1.43	8.78788e-08	8.67133e-08	1.32626
LY1201.25	1201.25	2.05	8.78049e-08	8.4878e-08	3.33333
LY1201.00	1201	1.54	8.00866e-08	7.81385e-08	2.43243
LY1200.75	1200.75	0.74	5.11261e-08	4.95946e-08	2.99559
LY1200.50	1200.5	0.91	7.54945e-08	7.38462e-08	2.18341
LY1200.25	1200.25	1.05	7.70794e-08	7.34286e-08	4.73641
LY1200.00	1200	1.51	6.77704e-08	6.45475e-08	4.7557
LY1199.75	1199.75	2.37	6.63854e-08	6.42757e-08	3.17797
LY1199.50	1199.5	2.97	7.05948e-08	6.82379e-08	3.33863
LY1199.25	1199.25	2.22	7.26727e-08	7.05706e-08	2.89256
LY1199.00	1199	1.09	5.88685e-08	5.70948e-08	3.01299
LY1198.75	1198.75	1.6	6.75e-08	6.5625e-08	2.77778
LY1198.50	1198.5	0.57	4.69737e-08	4.4386e-08	5.50887
LY1198.25	1198.25	0.79	4.97468e-08	4.63713e-08	6.78541
LY1198.00	1198	1.1	6.12879e-08	5.98485e-08	2.34858
LY1197.75	1197.75	1.16	6.61494e-08	6.49425e-08	1.8245
LY1197.50	1197.5	2.38	7.53501e-08	7.32493e-08	2.7881
LY1197.25	1197.25	1.23	6.90515e-08	6.77033e-08	1.95251
LY1197.00	1197	2.07	8.79227e-08	8.53462e-08	2.9304
LY1196.75	1196.75	0.65	7.20513e-08	6.69231e-08	7.11744
LY1196.50	1196.5	1.5	7.08889e-08	6.53556e-08	7.80564
LY1196.25	1196.25	1.4	7.97619e-08	7.83333e-08	1.79104
LY1196.00	1196	1.71	9.37622e-08	9.10331e-08	2.9106
LY1195.75	1195.75	2.11	9.19431e-08	8.95735e-08	2.57732
LY1195.50	1195.5	2.04	5.99673e-08	5.83333e-08	2.7248
LY1195.25	1195.25	1.81	8.43462e-08	8.36096e-08	0.873362
LY1195.00	1195	2.6	1.78974e-07	1.72949e-07	3.36676
LY1194.75	1194.75	0.83	9.39759e-08	9.2249e-08	1.83761
LY1194.50	1194.5	1.47	8.97959e-08	8.82086e-08	1.76768
LY1194.25	1194.25	1.14	9.8538e-08	9.61988e-08	2.37389
LY1194.00	1194	2.53	1.28195e-07	1.24769e-07	2.67215
LY1193.75	1193.75	1.87	1.26738e-07	1.26381e-07	0.281294
LY1193.50	1193.5	1.51	1.48565e-07	1.44592e-07	2.67459
LY1193.25	1193.25	1.64	1.43699e-07	1.40854e-07	1.9802
LY1193.00	1193	0.96	1.31597e-07	1.28819e-07	2.11082
LY1192.75	1192.75	1.05	1.09841e-07	1.06032e-07	3.46821
LY1192.50	1192.5	1.29	1.6124e-07	1.5969e-07	0.961538
LY1192.25	1192.25	1.55	1.2172e-07	1.18495e-07	2.65018
LY1192.00	1192	1.77	1.28814e-07	1.26177e-07	2.04678
LY1191.75	1191.75	0.89	1.65169e-07	1.60674e-07	2.72109
LY1191.50	1191.5	1.55	2.0043e-07	1.95699e-07	2.36052
LY1191.25	1191.25	0.86	2.39922e-07	2.34109e-07	2.42326
LY1191.00	1191	1.34	2.5199e-07	2.46766e-07	2.07305
LY1190.75	1190.75	0.66	2.23232e-07	2.21212e-07	0.904977
LY1190.50	1190.5	1.86	4.29211e-07	4.18459e-07	2.50522
LY1190.25	1190.25	1.89	3.7284e-07	3.61905e-07	2.93283
LY1190.00	1190	1.35	4.92593e-07	4.7284e-07	4.01003
LY1189.75	1189.75	1.93	2.29706e-07	2.19689e-07	4.3609
LY1189.50	1189.5	2.09	4.66507e-07	4.47528e-07	4.06838
LY1189.25	1189.25	0.63	4.02646e-07	3.86243e-07	4.07359
LY1189.00	1189	1.78	2.09363e-07	2.04682e-07	2.23614
LY1188.75	1188.75	1.9	4.7193e-07	4.49474e-07	4.75836
LY1188.50	1188.5	1.6	3.06875e-07	2.99167e-07	2.51188
LY1188.25	1188.25	0.81	3.79012e-07	3.64609e-07	3.80022
LY1188.00	1188	1.79	4.33147e-07	4.17691e-07	3.56836
LY1187.75	1187.75	1.56	2.40598e-07	2.35684e-07	2.04263
LY1187.50	1187.5	1.88	3.22163e-07	3.14539e-07	2.36654
LY1187.25	1187.25	1.45	1.4069e-07	1.3931e-07	0.980392
LY1187.00	1187	1.95	1.23248e-07	1.21538e-07	1.38696
LY1186.75	1186.75	1.26	1.06085e-07	1.04233e-07	1.74564
LY1186.50	1186.5	1.16	1.1523e-07	1.1408e-07	0.997506
LY1186.25	1186.25	1.71	1.36257e-07	1.33333e-07	2.14592
LY1186.00	1186	1.55	9.31183e-08	9.16129e-08	1.61663
LY1185.75	1185.75	1.43	1.23543e-07	1.22145e-07	1.13208
LY1185.50	1185.5	0.97	9.73196e-08	9.22337e-08	5.22599
LY1185.25	1185.25	2.07	1.00805e-07	9.71014e-08	3.67412
LY1185.00	1185	1.86	8.62007e-08	8.29749e-08	3.7422
LY1184.75	1184.75	1.06	9.25157e-08	8.78931e-08	4.9966
LY1184.50	1184.5	1.17	9.57265e-08	8.91738e-08	6.84524
LY1184.25	1184.25	1.28	9.42708e-08	9.0625e-08	3.8674
LY1184.00	1184	1.75	9.48571e-08	9.10476e-08	4.01606
LY1183.75	1183.75	1.14	8.38596e-08	8.13743e-08	2.96374
LY1183.50	1183.5	1.38	8.6715e-08	8.26087e-08	4.73538
LY1183.25	1183.25	1.07	9.0771e-08	8.76012e-08	3.49206
LY1183.00	1183	2.04	7.76144e-08	7.48366e-08	3.57895
LY1182.75	1182.75	0.75	8.16e-08	7.94667e-08	2.61438
LY1182.50	1182.5	2.95	9.87571e-08	9.51412e-08	3.66133
LY1182.25	1182.25	1.04	7.74038e-08	7.64744e-08	1.20083
LY1182.00	1182	2.54	1.14042e-07	1.10236e-07	3.33717
LY1181.75	1181.75	2.12	7.62579e-08	7.46855e-08	2.06186
LY1181.50	1181.5	1.75	7.90476e-08	7.54286e-08	4.57831
LY1181.25	1181.25	2.5	7.8e-08	7.59e-08	2.69231
LY1181.00	1181	0.57	6.84795e-08	6.50292e-08	5.03843
LY1180.75	1180.75	1.61	8.9441e-08	8.50932e-08	4.86111
LY1180.50	1180.5	1.35	6.57284e-08	6.2716e-08	4.58302
LY1180.25	1180.25	2.44	7.28142e-08	7.13115e-08	2.06379
LY1180.00	1180	2.42	8.73278e-08	8.38843e-08	3.94322
LY1179.75	1179.75	1.32	7.33182e-08	7.20202e-08	1.77034
LY1179.50	1179.5	1.39	7.67386e-08	7.45803e-08	2.8125
LY1179.25	1179.25	1.62	1.0463e-07	1.02469e-07	2.0649
LY1179.00	1179	1.2	8.36e-08	8.24722e-08	1.34902
LY1178.75	1178.75	1.85	8.23423e-08	7.94595e-08	3.50109
LY1178.50	1178.5	1.43	7.45921e-08	7.34266e-08	1.5625
LY1178.25	1178.25	1.69	9.86686e-08	9.70414e-08	1.64918
LY1178.00	1178	1.29	1.03101e-07	1.00775e-07	2.25564
LY1177.75	1177.75	1.48	1.16892e-07	1.15315e-07	1.34875
LY1177.50	1177.5	1.77	1.26177e-07	1.22599e-07	2.83582
LY1177.25	1177.25	2.67	1.22846e-07	1.18602e-07	3.45528
LY1177.00	1177	2.06	8.60841e-08	8.3657e-08	2.81955
LY1176.75	1176.75	0.76	8.00439e-08	7.76316e-08	3.0137
LY1176.50	1176.5	0.89	8.2809e-08	7.99719e-08	3.42605
LY1176.25	1176.25	1.69	8.84615e-08	8.65878e-08	2.11817
LY1176.00	1176	0.86	7.78837e-08	7.66667e-08	1.56266
LY1175.75	1175.75	2.25	2.36e-07	2.27556e-07	3.57815
LY1175.50	1175.5	1.19	1.82563e-07	1.7619e-07	3.4906
LY1175.25	1175.25	0.94	1.56383e-07	1.50355e-07	3.85488
LY1175.00	1175	1.16	1.02011e-07	9.91379e-08	2.8169
LY1174.75	1174.75	1.34	1.07711e-07	1.04726e-07	2.77136
LY1174.50	1174.5	2.53	1.01482e-07	9.77602e-08	3.66764
LY1174.25	1174.25	2.29	1.35953e-07	1.30131e-07	4.28266
LY1174.00	1174	1.14	1.2924e-07	1.24854e-07	3.39367
LY1173.75	1173.75	0.54	7.32099e-08	6.91358e-08	5.56492
LY1173.50	1173.5	1.27	1.09186e-07	1.05774e-07	3.125
LY1173.25	1173.25	1.14	9.73684e-08	9.50292e-08	2.4024
LY1173.00	1173	1.55	8.59677e-08	8.34409e-08	2.93934
LY1172.75	1172.75	2.86	1.96241e-07	1.90443e-07	2.95471
LY1172.50	1172.5	1.46	7.60274e-08	7.39726e-08	2.7027
LY1172.25	1172.25	1.88	1.04255e-07	1.01773e-07	2.38095
LY1172.00	1172	1.97	1.24027e-07	1.20643e-07	2.72851
LY1171.75	1171.75	1.08	7.75617e-08	7.56481e-08	2.46717
LY1171.50	1171.5	1.99	9.48074e-08	9.14573e-08	3.53357
LY1171.25	1171.25	2.29	9.37409e-07	9.08297e-07	3.10559
LY1171.00	1171	2.34	5.21368e-07	5.05698e-07	3.00546
LY1170.75	1170.75	0.76	1.08465e-07	1.02807e-07	5.21634
LY1170.50	1170.5	1.63	7.93456e-07	7.66871e-07	3.35052
LY1170.25	1170.25	0.97	8.94845e-08	8.50515e-08	4.95392
LY1170.00	1170	2.53	6.29776e-07	6.12648e-07	2.71967
LY1169.75	1169.75	2.39	3.03068e-07	2.93724e-07	3.08329
LY1169.50	1169.5	2.56	1.03516e-07	9.90885e-08	4.27673
LY1169.25	1169.25	0.92	1.22101e-07	1.1558e-07	5.34125
LY1169.00	1169	0.57	6.38012e-08	6.19883e-08	2.84143
LY1168.75	1168.75	1.67	9.26148e-08	8.98204e-08	3.01724
LY1168.50	1168.5	1.35	5.69877e-08	5.38765e-08	5.45927
LY1168.25	1168.25	0.6	4.37222e-08	3.95556e-08	9.52986
LY1168.00	1168	1.96	7.19388e-08	6.80272e-08	5.43735
LY1167.75	1167.75	1.19	7.03922e-08	6.84594e-08	2.74572
LY1167.50	1167.5	0.93	5.52688e-08	5.12186e-08	7.32815
LY1167.25	1167.25	2.07	8.26087e-08	8.01932e-08	2.92398
LY1167.00	1167	0.68	4.81373e-08	4.53309e-08	5.82994
LY1166.75	1166.75	1.65	6.02626e-08	5.76566e-08	4.32451
LY1166.50	1166.5	1	5.02e-08	4.74667e-08	5.44489
LY1166.25	1166.25	0.93	5.83065e-08	5.43728e-08	6.74658
LY1166.00	1166	1.55	7.44086e-08	7.31183e-08	1.7341
LY1165.75	1165.75	1.98	7.44108e-08	7.2601e-08	2.43213
LY1165.50	1165.5	0.58	6.5819e-08	6.44828e-08	2.03012
LY1165.25	1165.25	1.16	6.07471e-08	5.98851e-08	1.41911
LY1165.00	1165	0.92	5.7971e-08	5.51449e-08	4.875
LY1164.75	1164.75	1.16	9.51149e-08	9.31034e-08	2.1148
LY1164.50	1164.5	1.49	1.02908e-07	1.00671e-07	2.17391
LY1164.25	1164.25	0.7	8.94762e-08	8.69524e-08	2.82065
LY1164.00	1164	1.1	8.71818e-08	8.35758e-08	4.13625
LY1163.75	1163.75	1.25	4.256e-08	4.01333e-08	5.70175
LY1163.50	1163.5	0.88	2.87216e-08	2.69318e-08	6.23145
LY1163.25	1163.25	0.73	2.63014e-08	2.41553e-08	8.15972
LY1163.00	1163	2.1	9.79365e-08	9.30159e-08	5.02431
LY1162.75	1162.75	1.51	6.3223e-08	6.11038e-08	3.35196
LY1162.50	1162.5	0.88	5.00379e-08	4.66288e-08	6.81302
LY1162.25	1162.25	1.3	6.73077e-08	6.67692e-08	0.8
LY1162.00	1162	1.35	6.11358e-08	6.02222e-08	1.49435
LY1161.75	1161.75	1.74	4.29693e-08	4.16092e-08	3.1654
LY1161.50	1161.5	1.92	5.24826e-08	5.06597e-08	3.47337
LY1161.25	1161.25	0.8	9.3625e-08	9.10417e-08	2.75923
LY1161.00	1161	0.43	1.36605e-09	1.32558e-09	2.96221
LY1160.75	1160.75	1.25	5.53867e-08	5.32267e-08	3.89986
LY1160.50	1160.5	1.48	4.18243e-08	4.09459e-08	2.10016
LY1160.25	1160.25	1.13	4.17699e-08	3.93805e-08	5.72034
LY1160.00	1160	2.15	5.51938e-08	5.39535e-08	2.24719
LY1159.75	1159.75	2.47	4.81781e-08	4.69636e-08	2.52101
LY1159.50	1159.5	1.99	2.23618e-08	2.20436e-08	1.42322
LY1159.25	1159.25	0.86	3.43605e-08	3.37209e-08	1.86125
LY1159.00	1159	3.06	6.23094e-08	6.01307e-08	3.4965
LY1158.75	1158.75	1.14	2.07602e-08	1.96784e-08	5.21127
LY1158.50	1158.5	1.77	3.32957e-08	3.21281e-08	3.50679
LY1158.25	1158.25	1.21	2.36364e-08	2.26446e-08	4.1958
LY1158.00	1158	3.09	5.28587e-08	5.04854e-08	4.4898
LY1157.75	1157.75	1.1	3.60303e-08	3.49697e-08	2.94365
LY1157.50	1157.5	1.82	5.86081e-08	5.67766e-08	3.125
LY1157.25	1157.25	2.02	6.22112e-08	6.13861e-08	1.32626
LY1157.00	1157	2.17	6.63594e-08	6.48233e-08	2.31481
LY1156.75	1156.75	2.24	6.9494e-08	6.68155e-08	3.85439
LY1156.50	1156.5	1.86	9.78495e-08	9.62366e-08	1.64835
LY1156.25	1156.25	1.11	6.91892e-08	6.57357e-08	4.99132
LY1156.00	1156	0.87	3.34866e-08	3.17241e-08	5.26316
LY1155.75	1155.75	1.1	2.83333e-08	2.61515e-08	7.70053
LY1155.50	1155.5	1.65	4.0101e-08	3.78788e-08	5.54156
LY1155.25	1155.25	0.98	1.89286e-08	1.72109e-08	9.07457
LY1155.00	1155	1.48	2.11261e-08	1.90541e-08	9.8081
LY1154.75	1154.75	0.67	2.76493e-08	2.60697e-08	5.713
LY1154.50	1154.5	1.09	2.52294e-08	2.40979e-08	4.48485
LY1154.25	1154.25	1.68	3.73363e-08	3.55556e-08	4.7695
LY1154.00	1154	0.78	-2.74786e-08	-2.64957e-08	3.57698
LY1153.75	1153.75	1.44	2.84028e-08	2.66667e-08	6.11247
LY1153.50	1153.5	2.46	4.76965e-08	4.60705e-08	3.40909
LY1153.25	1153.25	1.12	3.10357e-08	2.95833e-08	4.67971
LY1153.00	1153	1.88	4.00532e-08	3.94504e-08	1.50509
LY1152.75	1152.75	1.57	4.03609e-08	3.87473e-08	3.9979
LY1152.50	1152.5	1.65	3.87071e-08	3.81818e-08	1.35699
LY1152.25	1152.25	1.1	2.09091e-08	2e-08	4.34783
LY1152.00	1152	1.7	4.75686e-08	4.63529e-08	2.55565
LY1151.75	1151.75	1.62	4.60288e-08	4.5e-08	2.23514
LY1151.50	1151.5	0.98	3.31973e-08	3.21769e-08	3.07377
LY1151.25	1151.25	1.3	4.02115e-08	3.94038e-08	2.00861
LY1151.00	1151	1.15	4.46739e-08	4.33913e-08	2.87105
LY1150.75	1150.75	1.62	5.02263e-08	4.90741e-08	2.29414
LY1150.50	1150.5	1.57	4.70701e-08	4.37367e-08	7.08164
LY1150.25	1150.25	1.02	4.15686e-08	3.9281e-08	5.50314
LY1150.00	1150	1.05	3.04048e-08	2.87937e-08	5.29888
LY1149.75	1149.75	1.27	4.30184e-08	3.98163e-08	7.44356
LY1149.50	1149.5	1.42	5.35446e-08	5.12676e-08	4.25252
LY1149.25	1149.25	1.45	4.62069e-08	4.43908e-08	3.93035
LY1149.00	1149	2.54	6.94226e-08	6.58793e-08	5.10397
LY1148.75	1148.75	1.79	6.21974e-08	5.97765e-08	3.89222
LY1148.50	1148.5	2.17	7.54224e-08	7.31183e-08	3.05499
LY1148.25	1148.25	1.83	7.08561e-08	6.81239e-08	3.85604
LY1148.00	1148	2.2	9.65152e-08	9.39394e-08	2.66876
LY1147.75	1147.75	2.11	9.2575e-08	9.03633e-08	2.38908
LY1147.50	1147.5	1.3	6.15641e-08	5.76154e-08	6.41399
LY1147.25	1147.25	1.17	7.30085e-08	6.9265e-08	5.1276
LY1147.00	1147	2.54	6.19423e-08	5.99738e-08	3.17797
LY1146.75	1146.75	1.95	5.35043e-08	5.19658e-08	2.8754
LY1146.50	1146.5	1.69	5.57396e-08	5.40039e-08	3.11394
LY1146.25	1146.25	1.26	3.6746e-08	3.56349e-08	3.02376
LY1146.00	1146	1.52	4.99123e-08	4.74342e-08	4.96485
LY1145.75	1145.75	1.37	2.49818e-08	2.3309e-08	6.69589
LY1145.50	1145.5	1.03	3.53722e-08	3.30097e-08	6.67887
LY1145.25	1145.25	1.26	4.48413e-08	4.21825e-08	5.9292
LY1145.00	1145	1.57	3.57749e-08	3.47983e-08	2.72997
LY1144.75	1144.75	1.82	5.17949e-08	5.02381e-08	3.00566
LY1144.50	1144.5	1	4.85333e-08	4.60333e-08	5.1511
LY1144.25	1144.25	0.68	3.32843e-08	3.15196e-08	5.30191
LY1144.00	1144	1.7	5.90196e-08	5.73529e-08	2.82392
LY1143.75	1143.75	1.36	5.45833e-08	5.05882e-08	7.31926
LY1143.50	1143.5	2.08	4.49399e-08	4.31891e-08	3.89587
LY1143.25	1143.25	2.62	7.36641e-08	7.09924e-08	3.62694
LY1143.00	1143	0.91	4.1978e-08	3.97436e-08	5.32286
LY1142.75	1142.75	1.24	4.80108e-08	4.56452e-08	4.92721
LY1142.50	1142.5	2.61	5.72158e-08	5.42784e-08	5.13393
LY1142.25	1142.25	0.6	2.74167e-08	2.51111e-08	8.40932
LY1142.00	1142	2.09	4.39713e-08	4.10845e-08	6.56511
LY1141.75	1141.75	0.75	3.44444e-08	3.29333e-08	4.3871
LY1141.50	1141.5	2.17	5.09985e-08	4.93088e-08	3.31325
LY1141.25	1141.25	1.43	4.84848e-08	4.6014e-08	5.09615
LY1141.00	1141	1.18	3.54025e-08	3.34181e-08	5.60543
LY1140.75	1140.75	1.06	2.47484e-08	2.36792e-08	4.3202
LY1140.50	1140.5	0.57	1.59474e-08	1.5383e-08	3.53869
LY1140.25	1140.25	1.52	5.23904e-08	5.08991e-08	2.84638
LY1140.00	1140	3.05	6.81967e-08	6.52459e-08	4.32692
LY1139.75	1139.75	1.17	6.20798e-08	5.87464e-08	5.36944
LY1139.50	1139.5	1.64	7.03659e-08	6.80894e-08	3.23512
LY1139.25	1139.25	2.49	7.95181e-08	7.63052e-08	4.0404
LY1139.00	1139	1.11	5.9009e-08	5.68168e-08	3.71501
LY1138.75	1138.75	1.58	5.96203e-08	5.81857e-08	2.40623
LY1138.50	1138.5	1.65	7.0101e-08	6.72727e-08	4.03458
LY1138.25	1138.25	1.16	7e-08	6.38793e-08	8.74384
LY1138.00	1138	1.41	3.99527e-08	3.76123e-08	5.85799
LY1137.75	1137.75	1.57	5.0276e-08	4.88694e-08	2.79772
LY1137.50	1137.5	1.52	5.33114e-08	5.11404e-08	4.0724
LY1137.25	1137.25	1.68	4.8631e-08	4.7381e-08	2.57038
LY1137.00	1137	1.21	3.46556e-08	3.28926e-08	5.08744
LY1136.75	1136.75	1.5	4.5e-08	4.29556e-08	4.54321
LY1136.50	1136.5	1.04	3.49359e-08	3.32372e-08	4.86239
LY1136.25	1136.25	1.76	4.24432e-08	4.13636e-08	2.54351
LY1136.00	1136	1.4	2.21905e-08	2.15238e-08	3.00429
LY1135.75	1135.75	1.63	5.00818e-08	4.72188e-08	5.71662
LY1135.50	1135.5	0.87	3.56609e-08	3.37931e-08	5.23771
LY1135.25	1135.25	1.66	3.40663e-08	3.28715e-08	3.50722
LY1135.00	1135	2.02	2.95173e-08	2.88779e-08	2.16632
LY1134.75	1134.75	1.41	6.08747e-08	5.98345e-08	1.70874
LY1134.50	1134.5	1.11	5.61862e-08	5.48649e-08	2.35168
LY1134.25	1134.25	1.7	5.17647e-08	5.04902e-08	2.46212
LY1134.00	1134	1.31	6.26718e-08	6.03562e-08	3.69468
LY1133.75	1133.75	3.38	3.9645e-08	3.85602e-08	2.73632
LY1133.50	1133.5	0.89	3.74532e-08	3.61798e-08	3.4
LY1133.25	1133.25	2.38	6.45658e-08	6.30252e-08	2.38612
LY1133.00	1133	1.79	5.77281e-08	5.62384e-08	2.58065
LY1132.75	1132.75	1.64	6.50407e-08	6.32114e-08	2.8125
LY1132.50	1132.5	1.98	6.66667e-08	6.51515e-08	2.27273
LY1132.25	1132.25	0.76	3.63816e-08	3.52632e-08	3.07414
LY1132.00	1132	3.01	6.06866e-08	5.86932e-08	3.28467
LY1131.75	1131.75	1.87	6.73797e-08	6.63102e-08	1.5873
LY1131.50	1131.5	2.04	6.68301e-08	6.53595e-08	2.20049
LY1131.25	1131.25	1.26	3.46429e-08	3.3254e-08	4.00916
LY1131.00	1131	1.45	5.2e-08	4.9954e-08	3.93457
LY1130.75	1130.75	2.16	5.07716e-08	4.86111e-08	4.25532
LY1130.50	1130.5	2.42	5.22039e-08	4.95868e-08	5.01319
LY1130.25	1130.25	2.29	5.85153e-08	5.67686e-08	2.98507
LY1130.00	1130	0.65	1.49038e-08	1.38577e-08	7.01935
LY1129.75	1129.75	1.19	5.16807e-08	5e-08	3.25203
LY1129.50	1129.5	1.72	7.09302e-08	6.72481e-08	5.19126
LY1129.25	1129.25	1	6.89e-09	6.566e-09	4.70247
LY1129.00	1129	1.49	7.24832e-08	6.97987e-08	3.7037
LY1128.75	1128.75	0.64	2.33594e-08	2.16667e-08	7.24638
LY1128.50	1128.5	0.75	3.69778e-08	3.44e-08	6.97115
LY1128.25	1128.25	1.22	4.81148e-08	4.43169e-08	7.89324
LY1128.00	1128	1.61	6.20911e-08	5.96273e-08	3.96799
LY1127.75	1127.75	1.58	6.44937e-08	6.21308e-08	3.66372
LY1127.50	1127.5	0.76	4.32018e-08	4.0307e-08	6.70051
LY1127.25	1127.25	1.13	4.9764e-08	4.58997e-08	7.76526
LY1127.00	1127	1.43	5.73427e-08	5.4965e-08	4.14634
LY1126.75	1126.75	1.2	5.10833e-08	4.95556e-08	2.99076
LY1126.50	1126.5	3.32	7.48996e-08	7.26908e-08	2.94906
LY1126.25	1126.25	2.18	8.3945e-08	8.19572e-08	2.36794
LY1126.00	1126	0.89	5.22472e-08	5.03745e-08	3.58423
LY1125.75	1125.75	2.28	7.17836e-08	6.94079e-08	3.30957
LY1125.50	1125.5	1.72	6.51163e-08	6.39535e-08	1.78571
LY1125.25	1125.25	1.97	6.32487e-08	6.04061e-08	4.49438
LY1125.00	1125	2.47	6.99055e-08	6.76113e-08	3.28185
LY1124.75	1124.75	1.56	5.35684e-08	5.17094e-08	3.47028
LY1124.50	1124.5	1.64	9.6189e-08	9.41057e-08	2.16587
LY1124.25	1124.25	1.54	6.92641e-08	6.75325e-08	2.5
LY1124.00	1124	1.05	6.39365e-08	6.05079e-08	5.36246
LY1123.75	1123.75	0.74	6.31081e-08	5.95946e-08	5.56745
LY1123.50	1123.5	1.2	4.58095e-08	4.43056e-08	3.28309
LY1123.25	1123.25	2.4	2.35278e-08	2.28611e-08	2.83353
LY1123.00	1123	1.43	4.51748e-08	4.31935e-08	4.38596
LY1122.75	1122.75	2.33	5.36481e-08	5.1073e-08	4.8
LY1122.50	1122.5	1.65	5.22626e-08	5.05051e-08	3.36297
LY1122.25	1122.25	0.59	1.57542e-08	1.52814e-08	3.00161
LY1122.00	1122	1.87	7.34403e-08	7.05882e-08	3.8835
LY1121.75	1121.75	1.45	5.18391e-08	5.03908e-08	2.79379
LY1121.50	1121.5	2.11	7.1248e-08	6.87204e-08	3.54767
LY1121.25	1121.25	0.74	4.45439e-08	4.22973e-08	5.04361
LY1121.00	1121	1.38	5.58937e-08	5.47585e-08	2.03111
LY1120.75	1120.75	1.88	5.70922e-08	5.42553e-08	4.96894
LY1120.50	1120.5	0.65	2.38462e-08	2.26667e-08	4.94624
LY1120.25	1120.25	1.83	5.25319e-08	5.03825e-08	4.09154
LY1120.00	1120	1.82	5.15201e-08	5.06593e-08	1.67081
LY1119.75	1119.75	1.83	4.7541e-08	4.62842e-08	2.64368
LY1119.50	1119.5	0.67	2.73134e-08	2.69154e-08	1.45719
LY1119.25	1119.25	1.74	6.341e-08	6.2069e-08	2.1148
LY1119.00	1119	2.06	4.43366e-08	4.30583e-08	2.88321
LY1118.75	1118.75	1.99	6.1809e-08	6.06365e-08	1.89702
LY1118.50	1118.5	0.63	3.86111e-08	3.79365e-08	1.74717
LY1118.25	1118.25	1.28	6.25781e-08	6.08333e-08	2.78818
LY1118.00	1118	1.4	6.94643e-08	6.78571e-08	2.31362
LY1117.75	1117.75	1.66	7.26908e-08	7.16867e-08	1.38122
LY1117.50	1117.5	2.56	8.04687e-08	7.83854e-08	2.589
LY1117.25	1117.25	2.26	7.46313e-08	7.33038e-08	1.77866
LY1117.00	1117	1.4	6.83333e-08	6.69524e-08	2.02091
LY1116.75	1116.75	1.53	7.82135e-08	7.60349e-08	2.78552
LY1116.50	1116.5	2.54	8.45144e-08	8.18898e-08	3.10559
LY1116.25	1116.25	1.91	8.93543e-08	8.74346e-08	2.14844
LY1116.00	1116	0.89	6.44569e-08	6.30337e-08	2.20802
LY1115.75	1115.75	0.74	6.0473e-08	5.93694e-08	1.82495
LY1115.50	1115.5	1.33	9.42356e-08	9.17293e-08	2.65957
LY1115.25	1115.25	0.91	6.61538e-08	6.34432e-08	4.09745
LY1115.00	1115	1.37	7.88321e-08	7.73723e-08	1.85185
LY1114.75	1114.75	1.45	7.65517e-08	7.37931e-08	3.6036
LY1114.50	1114.5	2.12	8.09748e-08	7.83019e-08	3.30097
LY1114.25	1114.25	1.56	7.4359e-08	7.22222e-08	2.87356
LY1114.00	1114	1.02	9.73856e-08	9.39216e-08	3.55705
LY1113.75	1113.75	1.17	8.56197e-08	8.38462e-08	2.07138
LY1113.50	1113.5	2.19	1.04871e-07	1.02283e-07	2.46734
LY1113.25	1113.25	1.87	9.53654e-08	9.28699e-08	2.61682
LY1113.00	1113	1.01	1.18152e-07	1.13861e-07	3.63128
LY1112.75	1112.75	1.64	8.96341e-08	8.73984e-08	2.49433
LY1112.50	1112.5	2.42	1.2259e-07	1.19835e-07	2.24719
LY1112.25	1112.25	1.61	1.16563e-07	1.13251e-07	2.84192
LY1112.00	1112	2.26	1.0944e-07	1.06342e-07	2.83019
LY1111.75	1111.75	0.96	1.15278e-07	1.13889e-07	1.20482
LY1111.50	1111.5	1.71	1.16179e-07	1.14035e-07	1.84564
LY1111.25	1111.25	1.89	1.20988e-07	1.18342e-07	2.18659
LY1111.00	1111	1.16	1.31322e-07	1.27586e-07	2.84464
LY1110.75	1110.75	1.92	1.60069e-07	1.55382e-07	2.92842
LY1110.50	1110.5	1.59	1.89099e-07	1.81132e-07	4.21286
LY1110.25	1110.25	1.28	1.96354e-07	1.88802e-07	3.84615
LY1110.00	1110	0.88	1.57955e-07	1.53788e-07	2.63789
LY1109.75	1109.75	2.94	1.51587e-07	1.46372e-07	3.44054
LY1109.50	1109.5	1.7	1.5451e-07	1.50392e-07	2.66497
LY1109.25	1109.25	1.8	1.30972e-07	1.27778e-07	2.43902
LY1109.00	1109	1.84	1.32246e-07	1.2808e-07	3.15068
LY1108.75	1108.75	1.14	8.30409e-08	8.14035e-08	1.97183
LY1108.50	1108.5	1.1	7.73636e-08	7.57273e-08	2.11516
LY1108.25	1108.25	2.98	8.23266e-08	8.04251e-08	2.30978
LY1108.00	1108	1.22	6.67213e-08	6.5765e-08	1.43325
LY1107.75	1107.75	1.48	6.76802e-08	6.4482e-08	4.72546
LY1107.50	1107.5	2.5	7.45333e-08	7.13333e-08	4.29338
LY1107.25	1107.25	1.01	7.82426e-08	7.40924e-08	5.30423
LY1107.00	1107	1.32	5.54293e-08	5.23485e-08	5.55809
LY1106.75	1106.75	1.69	6.6075e-08	6.5286e-08	1.19403
LY1106.50	1106.5	0.77	4.50649e-08	4.34199e-08	3.65034
LY1106.25	1106.25	0.9	6.84815e-08	6.41111e-08	6.38183
LY1106.00	1106	3	8.63333e-08	8.45556e-08	2.0592
LY1105.75	1105.75	1.03	7.5534e-08	7.46602e-08	1.15681
LY1105.50	1105.5	1.53	7.5817e-08	7.45098e-08	1.72414
LY1105.25	1105.25	2.38	8.58543e-08	8.40336e-08	2.12072
LY1105.00	1105	2.26	7.86504e-08	7.56637e-08	3.79747
LY1104.75	1104.75	0.72	5.24722e-08	5.16204e-08	1.62343
LY1104.50	1104.5	1.34	7.08955e-08	7.00249e-08	1.22807
LY1104.25	1104.25	2.11	8.51896e-08	8.38863e-08	1.5299
LY1104.00	1104	0.78	7.33333e-08	7.18376e-08	2.03963
LY1103.75	1103.75	0.54	7.69444e-08	7.51852e-08	2.2864
LY1103.50	1103.5	1.48	8.1982e-08	7.97297e-08	2.74725
LY1103.25	1103.25	1.29	7.25323e-08	7.11111e-08	1.95939
LY1103.00	1103	1	5.315e-08	5.12667e-08	3.54343
LY1102.75	1102.75	2.24	9.34152e-08	9.22619e-08	1.23457
LY1102.50	1102.5	2.42	6.98347e-08	6.83196e-08	2.16963
LY1102.25	1102.25	1.24	1.875e-08	1.78226e-08	4.94624
LY1102.00	1102	0.8	2.02917e-08	1.9625e-08	3.28542
LY1101.75	1101.75	1.54	6.00216e-08	5.65801e-08	5.73386
LY1101.50	1101.5	0.85	4.67843e-08	4.46275e-08	4.61023
LY1101.25	1101.25	0.81	2.893e-08	2.83539e-08	1.99147
LY1101.00	1101	0.89	5.38202e-08	5.05243e-08	6.12387
LY1100.75	1100.75	0.9	5.08889e-08	4.82963e-08	5.09461
LY1100.50	1100.5	1.85	7.27928e-08	7.15315e-08	1.73267
LY1100.25	1100.25	1.6	5.12875e-08	4.80625e-08	6.28808
LY1100.00	1100	0.58	2.77931e-08	2.72989e-08	1.77833
LY1099.75	1099.75	2	5.45e-08	5.31667e-08	2.44648
LY1099.50	1099.5	1.44	8.19444e-08	8.00926e-08	2.25989
LY1099.25	1099.25	1.5	7.08889e-08	6.82222e-08	3.76176
LY1099.00	1099	3.23	7.73994e-08	7.5645e-08	2.26667
LY1098.75	1098.75	0.73	6.89498e-08	6.70776e-08	2.71523
LY1098.50	1098.5	2.18	9.38838e-08	9.14373e-08	2.60586
LY1098.25	1098.25	3	9.15556e-08	8.91111e-08	2.6699
LY1098.00	1098	2.39	7.54533e-08	7.25244e-08	3.8817
LY1097.75	1097.75	1.24	5.96505e-08	5.86559e-08	1.66742
LY1097.50	1097.5	1.16	3.98563e-08	3.85345e-08	3.31651
LY1097.25	1097.25	1.78	5.7177e-08	5.51498e-08	3.5454
LY1097.00	1097	1.05	4.73651e-08	4.61905e-08	2.47989
LY1096.75	1096.75	1.32	5.93687e-08	5.75505e-08	3.06253
LY1096.50	1096.5	1.6	5.57031e-08	5.37708e-08	3.46891
LY1096.25	1096.25	1.01	1.93861e-08	1.87789e-08	3.13245
LY1096.00	1096	1.06	5.12579e-08	4.98113e-08	2.82209
LY1095.75	1095.75	1.77	4.07156e-08	3.94915e-08	3.00648
LY1095.50	1095.5	2.11	4.83412e-08	4.61611e-08	4.5098
LY1095.25	1095.25	1.25	2.984e-08	2.79467e-08	6.34495
LY1095.00	1095	0.72	2.35764e-08	2.22222e-08	5.74374
LY1094.75	1094.75	1.77	4.14124e-08	4.07721e-08	1.54616
LY1094.50	1094.5	1.51	2.75331e-08	2.63797e-08	4.18922
LY1094.25	1094.25	3.13	8.23482e-08	7.98722e-08	3.00679
LY1094.00	1094	2.24	7.02381e-08	6.84524e-08	2.54237
LY1093.75	1093.75	1.67	5.31737e-08	5.10379e-08	4.01652
LY1093.50	1093.5	2.04	8.92157e-08	8.70915e-08	2.38095
LY1093.25	1093.25	3.17	7.71819e-08	7.48686e-08	2.99728
LY1093.00	1093	1.01	4.44224e-08	4.24752e-08	4.38336
LY1092.75	1092.75	1.71	7.19298e-08	7.1345e-08	0.813008
LY1092.50	1092.5	1.58	9.07173e-08	8.83966e-08	2.55814
LY1092.25	1092.25	1.74	7.91188e-08	7.64368e-08	3.38983
LY1092.00	1092	1.86	8.7276e-08	8.51254e-08	2.46407
LY1091.75	1091.75	3.02	5.33113e-08	5.13245e-08	3.72671
LY1091.50	1091.5	1.27	6.7874e-08	6.50394e-08	4.17633
LY1091.25	1091.25	1.68	9.96032e-08	9.64286e-08	3.18725
LY1091.00	1091	1.76	5.83807e-08	5.7197e-08	2.02758
LY1090.75	1090.75	0.92	5.5625e-08	5.37681e-08	3.33822
LY1090.50	1090.5	1.45	6.59138e-08	6.41839e-08	2.62447
LY1090.25	1090.25	0.76	4.82456e-08	4.71053e-08	2.36364
LY1090.00	1090	1.68	5.37698e-08	5.24802e-08	2.39852
LY1089.75	1089.75	1.13	2.57817e-08	2.48673e-08	3.54691
LY1089.50	1089.5	0.85	1.73529e-08	1.65882e-08	4.40678
LY1089.25	1089.25	1.09	3.81881e-08	3.66667e-08	3.98398
LY1089.00	1089	0.85	3.81961e-08	3.65098e-08	4.41478
LY1088.75	1088.75	1.91	3.50436e-08	3.33857e-08	4.73108
LY1088.50	1088.5	1.74	7.81609e-09	7.35632e-09	5.88235
LY1088.25	1088.25	1.37	3.59854e-08	3.50608e-08	2.5693
LY1088.00	1088	1.55	2.79226e-08	2.69247e-08	3.57363
LY1087.75	1087.75	1.48	3.48243e-08	3.31982e-08	4.66951
LY1087.50	1087.5	2.38	4.60784e-08	4.43978e-08	3.64742
LY1087.25	1087.25	1.66	5.41717e-08	5.16466e-08	4.66129
LY1087.00	1087	1.8	6.27778e-08	6.18519e-08	1.47493
LY1086.75	1086.75	1.12	4.14286e-08	3.97024e-08	4.16667
LY1086.50	1086.5	1.44	4.03009e-08	3.96991e-08	1.49339
LY1086.25	1086.25	1.29	4.74419e-08	4.47752e-08	5.62092
LY1086.00	1086	0.62	1.11882e-08	1.09419e-08	2.20086
LY1085.75	1085.75	1.15	3.95217e-08	3.89565e-08	1.43014
LY1085.50	1085.5	1.1	4.20606e-08	4.09273e-08	2.69452
LY1085.25	1085.25	1.34	3.699e-08	3.64179e-08	1.54674
LY1085.00	1085	3.26	3.29243e-08	3.25153e-08	1.24224
LY1084.75	1084.75	1.19	4.26891e-08	4.04482e-08	5.24934
LY1084.50	1084.5	1.03	3.16828e-08	3.06149e-08	3.37079
LY1084.25	1084.25	2.02	3.66667e-08	3.55776e-08	2.9703
LY1084.00	1084	0.85	2.04314e-08	1.90588e-08	6.71785
LY1083.75	1083.75	1.23	3.8374e-08	3.76965e-08	1.76554
LY1083.50	1083.5	1.46	3.15616e-08	3.07991e-08	2.41609
LY1083.25	1083.25	1.78	5.63858e-08	5.50187e-08	2.42444
LY1083.00	1083	1.53	5.18083e-08	5.10458e-08	1.47183
LY1082.75	1082.75	2.1	3.0746e-08	3.02222e-08	1.70367
LY1082.50	1082.5	2.45	6.10204e-08	5.95918e-08	2.34114
LY1082.25	1082.25	2.09	6.1563e-08	6.07656e-08	1.29534
LY1082.00	1082	0.89	5.59551e-08	5.34831e-08	4.41767
LY1081.75	1081.75	2.25	7.3037e-08	7.11111e-08	2.63692
LY1081.50	1081.5	1.91	6.87609e-08	6.71902e-08	2.28426
LY1081.25	1081.25	2.08	7.46795e-08	7.35577e-08	1.50215
LY1081.00	1081	0.73	5.24658e-08	5.18836e-08	1.10966
LY1080.75	1080.75	1.49	7.40492e-08	7.18121e-08	3.02115
LY1080.50	1080.5	3.11	8.32797e-08	8.10289e-08	2.7027
LY1080.25	1080.25	1.14	6.46711e-08	6.20468e-08	4.05787
LY1080.00	1080	2.14	3.28738e-08	3.22274e-08	1.96636
LY1079.75	1079.75	1.54	5.32251e-08	5.15801e-08	3.09069
LY1079.50	1079.5	0.58	3.14224e-08	3.08046e-08	1.96616
LY1079.25	1079.25	1.77	6.10169e-08	5.9322e-08	2.77778
LY1079.00	1079	2.12	7.07547e-08	6.91824e-08	2.22222
LY1078.75	1078.75	1.26	5.22222e-08	4.98413e-08	4.55927
LY1078.50	1078.5	1.63	6.33947e-08	6.15542e-08	2.90323
LY1078.25	1078.25	1.48	4.11351e-08	3.9955e-08	2.86903
LY1078.00	1078	1.66	5.10843e-08	4.97992e-08	2.51572
LY1077.75	1077.75	2.53	4.54545e-08	4.44005e-08	2.31884
LY1077.50	1077.5	1.36	4.20221e-08	4.18382e-08	0.437445
LY1077.25	1077.25	1.58	3.93249e-08	3.90084e-08	0.804721
LY1077.00	1077	0.93	3.55108e-08	3.50179e-08	1.38784
LY1076.75	1076.75	1.78	-1.57584e-08	-1.50375e-08	4.57516
LY1076.50	1076.5	1.76	4.29091e-08	4.17045e-08	2.8072
LY1076.25	1076.25	2.73	4.32234e-08	4.17582e-08	3.38983
LY1076.00	1076	1.3	3.79423e-08	3.7359e-08	1.53742
LY1075.75	1075.75	2.62	2.23092e-08	2.12882e-08	4.57656
LY1075.50	1075.5	2.64	3.82576e-08	3.6452e-08	4.71947
LY1075.25	1075.25	1.72	5.43217e-08	5.18411e-08	4.56654
LY1075.00	1075	0.67	5.29353e-08	4.89552e-08	7.5188
LY1074.75	1074.75	1.1	4.80303e-08	4.55758e-08	5.11041
LY1074.50	1074.5	2.17	6.31336e-08	6.17512e-08	2.18978
LY1074.25	1074.25	1.46	3.91324e-08	3.74429e-08	4.31739
LY1074.00	1074	0.76	3.89912e-08	3.65351e-08	6.29921
LY1073.75	1073.75	1.61	4.81988e-08	4.62733e-08	3.99485
LY1073.50	1073.5	1.51	3.73068e-08	3.60486e-08	3.37278
LY1073.25	1073.25	1.07	-4.75467e-09	-4.48287e-09	5.71663
LY1073.00	1073	2.86	4.55711e-08	4.38228e-08	3.83632
LY1072.75	1072.75	1.71	4.25536e-08	4.04873e-08	4.8557
LY1072.50	1072.5	1.8	5.26481e-08	5.10833e-08	2.97221
LY1072.25	1072.25	1.73	4.52216e-08	4.39692e-08	2.76949
LY1072.00	1072	2.77	5.37906e-08	5.19856e-08	3.3557
LY1071.75	1071.75	1.11	5.74474e-08	5.54354e-08	3.50235
LY1071.50	1071.5	1.78	8.35206e-08	8.18352e-08	2.01794
LY1071.25	1071.25	1.75	5.50095e-08	5.27619e-08	4.08587
LY1071.00	1071	1.28	4.29531e-08	4.08333e-08	4.93513
LY1070.75	1070.75	1.16	5.85776e-08	5.73276e-08	2.13392
LY1070.50	1070.5	1.64	6.19055e-08	5.99187e-08	3.20939
LY1070.25	1070.25	1.47	5.39864e-08	5.26077e-08	2.55376
LY1070.00	1070	0.68	1.94608e-08	1.78824e-08	8.11083
LY1069.75	1069.75	2.19	4.64688e-08	4.47945e-08	3.60301
LY1069.50	1069.5	1.23	5.36585e-08	5.22764e-08	2.57576
LY1069.25	1069.25	0.8	4.08125e-08	3.91667e-08	4.03267
LY1069.00	1069	2.23	4.63378e-08	4.44694e-08	4.03226
LY1068.75	1068.75	0.98	5.46599e-08	5.40136e-08	1.18233
LY1068.50	1068.5	1.73	6.87861e-08	6.33911e-08	7.84314
LY1068.25	1068.25	1.45	5.62759e-08	5.54943e-08	1.38889
LY1068.00	1068	2.49	5.42169e-08	5.16734e-08	4.69136
LY1067.75	1067.75	2.12	5.09434e-08	4.92138e-08	3.39506
LY1067.50	1067.5	2.1	4.12143e-08	4.00952e-08	2.71519
LY1067.25	1067.25	2.19	5.57078e-08	5.34247e-08	4.09836
LY1067.00	1067	1.27	5.64567e-08	5.37533e-08	4.78847
LY1066.75	1066.75	2.54	3.63911e-08	3.51969e-08	3.28164
LY1066.50	1066.5	3.04	3.84868e-08	3.67325e-08	4.5584
LY1066.25	1066.25	1.6	5.34375e-08	5.20208e-08	2.65107
LY1066.00	1066	1.17	3.92308e-08	3.73219e-08	4.86565
LY1065.75	1065.75	1.25	4.584e-08	4.336e-08	5.41012
LY1065.50	1065.5	1.58	5.41614e-08	5.27004e-08	2.69744
LY1065.25	1065.25	3.13	4.07348e-08	3.94036e-08	3.26797
LY1065.00	1065	2.33	5.66524e-08	5.46495e-08	3.53535
LY1064.75	1064.75	1.73	6.55491e-08	6.39692e-08	2.41035
LY1064.50	1064.5	2.02	8.25083e-08	7.9868e-08	3.2
LY1064.25	1064.25	1.53	6.15904e-08	5.95425e-08	3.32508
LY1064.00	1064	3.23	6.42415e-08	6.23323e-08	2.97189
LY1063.75	1063.75	1.06	6.19104e-08	6e-08	3.08571
LY1063.50	1063.5	1	1.2e-07	1.16333e-07	3.05556
LY1063.25	1063.25	2.37	8.59353e-08	8.27004e-08	3.76432
LY1063.00	1063	1.5	9.15e-08	8.8e-08	3.82514
LY1062.75	1062.75	1.85	8.68919e-08	8.48649e-08	2.33281
LY1062.50	1062.5	0.7	5.57143e-08	5.4381e-08	2.39316
LY1062.25	1062.25	1.12	8.22545e-08	7.78869e-08	5.30981
LY1062.00	1062	2.42	8.11295e-08	7.89256e-08	2.71647
LY1061.75	1061.75	2.16	6.99074e-08	6.77469e-08	3.09051
LY1061.50	1061.5	1.59	6.54088e-08	6.43606e-08	1.60256
LY1061.25	1061.25	1.25	3.73333e-08	3.592e-08	3.78571
LY1061.00	1061	1.86	5.86022e-08	5.681e-08	3.0581
LY1060.75	1060.75	1.05	5.32063e-08	5.26349e-08	1.07399
LY1060.50	1060.5	1.4	4.15714e-08	4.0119e-08	3.4937
LY1060.25	1060.25	1.34	5.18657e-08	4.8607e-08	6.28297
LY1060.00	1060	2.06	6.3754e-08	6.21359e-08	2.53807
LY1059.75	1059.75	1.85	5.41261e-08	5.34234e-08	1.29827
LY1059.50	1059.5	1.29	4.10336e-08	3.97674e-08	3.08564
LY1059.25	1059.25	0.69	2.72464e-08	2.48309e-08	8.86525
LY1059.00	1059	1.93	4.25389e-08	3.97582e-08	6.53674
LY1058.75	1058.75	1.49	5.91946e-08	5.66443e-08	4.30839
LY1058.50	1058.5	1	2.99e-08	2.77667e-08	7.13489
LY1058.25	1058.25	1.65	7.57576e-08	7.15152e-08	5.6
LY1058.00	1058	2.56	7.76042e-08	7.5e-08	3.3557
LY1057.75	1057.75	1.94	6.59794e-08	6.32302e-08	4.16667
LY1057.50	1057.5	0.81	5.41049e-08	4.95885e-08	8.34759
LY1057.25	1057.25	2.08	4.95192e-08	4.66506e-08	5.79288
LY1057.00	1057	1.85	5.0955e-08	5.04144e-08	1.06082
LY1056.75	1056.75	2.42	6.51515e-08	6.33609e-08	2.74841
LY1056.50	1056.5	1.32	2.42677e-08	2.35101e-08	3.12175
LY1056.25	1056.25	1.25	3.50667e-08	3.37867e-08	3.65019
LY1056.00	1056	1.37	3.39903e-08	3.24088e-08	4.65283
LY1055.75	1055.75	0.87	1.6705e-08	1.61303e-08	3.44037
LY1055.50	1055.5	1.88	3.2633e-08	3.19681e-08	2.03749
LY1055.25	1055.25	2.45	4.12245e-08	4.06531e-08	1.38614
LY1055.00	1055	1.25	4.24533e-08	4.14133e-08	2.44975
LY1054.75	1054.75	0.94	5.74823e-08	5.51064e-08	4.13325
LY1054.50	1054.5	0.76	5.5614e-08	5.48246e-08	1.41956
LY1054.25	1054.25	2.42	7.36915e-08	7.20386e-08	2.24299
LY1054.00	1054	2	3.82667e-08	3.68667e-08	3.65854
LY1053.75	1053.75	2.76	6.46135e-08	6.37681e-08	1.30841
LY1053.50	1053.5	1.33	4.08647e-08	4.00752e-08	1.93192
LY1053.25	1053.25	1.63	4.36196e-08	4.29243e-08	1.594
LY1053.00	1053	1.74	4.94061e-08	4.91762e-08	0.465297
LY1052.75	1052.75	1.47	5.70748e-08	5.59864e-08	1.90703
LY1052.50	1052.5	3.48	5.94828e-08	5.82375e-08	2.0934
LY1052.25	1052.25	1.34	5.61194e-08	5.58209e-08	0.531915
LY1052.00	1052	1.32	4.54798e-08	4.38131e-08	3.66463
LY1051.75	1051.75	1.58	4.00633e-08	3.8692e-08	3.42285
LY1051.50	1051.5	2.27	5.01101e-08	4.83113e-08	3.58974
LY1051.25	1051.25	1.15	4.17681e-08	4.02319e-08	3.678
LY1051.00	1051	3.08	5.81169e-08	5.64935e-08	2.7933
LY1050.75	1050.75	1.52	4.71382e-08	4.59649e-08	2.48895
LY1050.50	1050.5	2.44	2.38934e-08	2.31284e-08	3.20183
LY1050.25	1050.25	1.39	4.03957e-08	3.89448e-08	3.59157
LY1050.00	1050	1.7	4.67843e-08	4.52549e-08	3.26907
LY1049.75	1049.75	0.93	3.48746e-08	3.39516e-08	2.64645
LY1049.50	1049.5	2.13	3.15023e-08	3.03443e-08	3.67611
LY1049.25	1049.25	1.58	1.82911e-08	1.74473e-08	4.61361
LY1049.00	1049	1.09	3.79817e-08	3.63303e-08	4.34783
LY1048.75	1048.75	1.3	3.91154e-08	3.88205e-08	0.753851
LY1048.50	1048.5	1.24	1.58871e-08	1.55914e-08	1.86125
LY1048.25	1048.25	2.38	5.51471e-08	5.32213e-08	3.49206
LY1048.00	1048	0.6	3.43889e-08	3.32222e-08	3.39257
LY1047.75	1047.75	1.44	1.21412e-08	1.16898e-08	3.71783
LY1047.50	1047.5	2.55	3.7098e-08	3.65621e-08	1.44468
LY1047.25	1047.25	2.7	5.50617e-08	5.34568e-08	2.9148
LY1047.00	1047	2.75	5.57576e-08	5.35758e-08	3.91304
LY1046.75	1046.75	0.85	4.54118e-08	4.47451e-08	1.46805
LY1046.50	1046.5	1.59	5.55975e-08	5.38365e-08	3.16742
LY1046.25	1046.25	1.13	2.82006e-08	2.66962e-08	5.33473
LY1046.00	1046	1.84	3.86051e-08	3.67572e-08	4.78649
LY1045.75	1045.75	2.71	5.32841e-08	5.10455e-08	4.20129
LY1045.50	1045.5	1.27	6.16535e-08	5.81365e-08	5.70456
LY1045.25	1045.25	0.87	3.6523e-08	3.40996e-08	6.6352
LY1045.00	1045	1.07	6.26791e-08	6.23676e-08	0.497018
LY1044.75	1044.75	1.36	5.31863e-08	5.02206e-08	5.57604
LY1044.50	1044.5	2.2	5.18182e-08	4.90909e-08	5.26316
LY1044.25	1044.25	0.62	5.05376e-08	4.8871e-08	3.29787
LY1044.00	1044	1	2.53333e-08	2.48e-08	2.10526
LY1043.75	1043.75	2.26	6.9174e-08	6.71091e-08	2.98507
LY1043.50	1043.5	0.75	3.824e-08	3.61778e-08	5.39284
LY1043.25	1043.25	1.3	5.65128e-08	5.51538e-08	2.40472
LY1043.00	1043	1.52	4.55482e-08	4.27851e-08	6.06644
LY1042.75	1042.75	2.96	5.60811e-08	5.36036e-08	4.41767
LY1042.50	1042.5	0.71	3.22535e-08	3.15962e-08	2.03785
LY1042.25	1042.25	2.07	6.3285e-08	6.05475e-08	4.3257
LY1042.00	1042	1.47	4.81179e-08	4.67347e-08	2.87465
LY1041.75	1041.75	1.88	5.88652e-08	5.74468e-08	2.40964
LY1041.50	1041.5	1.14	4.82632e-08	4.62573e-08	4.15606
LY1041.25	1041.25	1.1	3.98545e-08	3.84242e-08	3.58881
LY1041.00	1041	1.9	5.225e-08	5.00351e-08	4.23907
LY1040.75	1040.75	1.7	5.8e-08	5.56078e-08	4.12441
LY1040.50	1040.5	1.12	4.28869e-08	4.14881e-08	3.26162
LY1040.25	1040.25	0.99	-4.29582e-09	-4.15909e-09	3.18273
LY1040.00	1040	1.75	4.59571e-08	4.32571e-08	5.87504
LY1039.75	1039.75	2.35	8.75532e-08	8.41135e-08	3.92872
LY1039.50	1039.5	2.07	3.09783e-08	2.93881e-08	5.1332
LY1039.25	1039.25	1.68	4.56548e-08	4.375e-08	4.1721
LY1039.00	1039	0.62	3.63441e-08	3.5e-08	3.69822
LY1038.75	1038.75	0.74	5.1036e-08	4.99099e-08	2.20653
LY1038.50	1038.5	1.14	6.04678e-08	5.72222e-08	5.3675
LY1038.25	1038.25	1.33	6.57895e-08	6.42105e-08	2.4
LY1038.00	1038	2	7.06667e-08	6.86667e-08	2.83019
LY1037.75	1037.75	2.35	5.48936e-08	5.29078e-08	3.61757
LY1037.50	1037.5	1.12	6.15357e-08	5.92857e-08	3.65641
LY1037.25	1037.25	1.48	6.69144e-08	6.42793e-08	3.93807
LY1037.00	1037	0.8	2.91563e-08	2.85417e-08	2.1079
LY1036.75	1036.75	2.35	6.08511e-08	5.87234e-08	3.4965
LY1036.50	1036.5	1.3	3.78462e-08	3.75128e-08	0.880759
LY1036.25	1036.25	1.5	6.476e-08	6.20222e-08	4.22758
LY1036.00	1036	1.69	7.24852e-08	6.90335e-08	4.7619
LY1035.75	1035.75	0.57	3.31228e-08	3.04094e-08	8.19209
LY1035.50	1035.5	1.61	6.39752e-08	6.02484e-08	5.82524
LY1035.25	1035.25	1.51	5.29801e-08	5.13687e-08	3.04167
LY1035.00	1035	1.84	5.92391e-08	5.77899e-08	2.44648
LY1034.75	1034.75	1.71	6.43275e-08	6.19883e-08	3.63636
LY1034.50	1034.5	0.65	2.4e-08	2.27692e-08	5.12821
LY1034.25	1034.25	0.68	3.84559e-08	3.78431e-08	1.59337
LY1034.00	1034	2.95	6.72316e-08	6.51977e-08	3.02521
LY1033.75	1033.75	1.66	6.74699e-08	6.50602e-08	3.57143
LY1033.50	1033.5	0.83	4.49699e-08	4.29719e-08	4.44296
LY1033.25	1033.25	1	4.24333e-08	4.21e-08	0.785546
LY1033.00	1033	2.82	5.14184e-08	5e-08	2.75862
LY1032.75	1032.75	1.72	4.34593e-08	4.30814e-08	0.869565
LY1032.50	1032.5	1.37	5.30292e-08	5.17275e-08	2.45469
LY1032.25	1032.25	1.93	6.21762e-08	6.13126e-08	1.38889
LY1032.00	1032	2.42	4.32507e-08	4.21488e-08	2.54777
LY1031.75	1031.75	1.36	5.72549e-08	5.62316e-08	1.78724
LY1031.50	1031.5	2.38	5.43417e-08	5.35014e-08	1.54639
LY1031.25	1031.25	1.17	6.60969e-08	6.49858e-08	1.68103
LY1031.00	1031	2.81	7.92408e-08	7.74614e-08	2.24551
LY1030.75	1030.75	1.61	6.58385e-08	6.41822e-08	2.51572
LY1030.50	1030.5	1.45	2.7e-08	2.5977e-08	3.78885
LY1030.25	1030.25	1.3	5.69744e-08	5.58974e-08	1.89019
LY1030.00	1030	2.13	5.6338e-08	5.46166e-08	3.05556
LY1029.75	1029.75	1.56	1.79808e-08	1.78632e-08	0.653595
LY1029.50	1029.5	1.6	4.80208e-08	4.63125e-08	3.55748
LY1029.25	1029.25	2.74	7.21411e-08	7.03163e-08	2.52951
LY1029.00	1029	2.93	5.41524e-08	5.21047e-08	3.78151
LY1028.75	1028.75	1.68	3.06548e-08	3.03571e-08	0.970874
LY1028.50	1028.5	2.15	3.56279e-08	3.42171e-08	3.95997
LY1028.25	1028.25	0.94	2.49291e-08	2.39716e-08	3.84068
LY1028.00	1028	2.21	3.44344e-08	3.32428e-08	3.46036
LY1027.75	1027.75	1.51	1.92053e-08	1.87859e-08	2.18391
LY1027.50	1027.5	2.18	5.38991e-08	5.22936e-08	2.97872
LY1027.25	1027.25	2.41	5.62932e-08	5.50484e-08	2.2113
LY1027.00	1027	0.76	3.70724e-08	3.5614e-08	3.93375
LY1026.75	1026.75	1.79	6.12663e-08	5.95903e-08	2.73556
LY1026.50	1026.5	1.51	6.1766e-08	6.07726e-08	1.60829
LY1026.25	1026.25	1.08	5.56019e-08	5.42901e-08	2.35915
LY1026.00	1026	2.19	6.57534e-08	6.39269e-08	2.77778
LY1025.75	1025.75	2.42	6.98347e-08	6.8595e-08	1.77515
LY1025.50	1025.5	1.06	4.30818e-08	4.09748e-08	4.89051
LY1025.25	1025.25	1.75	6.01905e-08	5.65333e-08	6.07595
LY1025.00	1025	1.33	5.33459e-08	5.24812e-08	1.62086
LY1024.75	1024.75	1.86	4.72715e-08	4.52867e-08	4.19865
LY1024.50	1024.5	2.09	3.18541e-08	2.97927e-08	6.4714
LY1024.25	1024.25	1.76	4.56534e-08	4.33144e-08	5.12342
LY1024.00	1024	1.92	3.68576e-08	3.42882e-08	6.97127
LY1023.75	1023.75	1.16	3.6954e-08	3.35632e-08	9.17574
LY1023.50	1023.5	1.2	4.24722e-08	3.85278e-08	9.28712
LY1023.25	1023.25	1.96	5.2551e-08	4.94388e-08	5.92233
LY1023.00	1023	2.1	3.7881e-08	3.53016e-08	6.80913
LY1022.75	1022.75	2.21	6.51584e-08	6.16893e-08	5.32407
LY1022.50	1022.5	1.13	3.77581e-08	3.50442e-08	7.1875
LY1022.25	1022.25	0.77	2.47186e-08	2.30519e-08	6.74256
LY1022.00	1022	1.08	2.30864e-08	2.17593e-08	5.74866
LY1021.75	1021.75	1.94	4.22165e-08	4.09622e-08	2.9711
LY1021.50	1021.5	0.79	3.12658e-08	2.94093e-08	5.93792
LY1021.25	1021.25	1.25	2.71733e-08	2.50667e-08	7.7527
LY1021.00	1021	1.73	3.96532e-08	3.67052e-08	7.4344
LY1020.75	1020.75	1.85	7.22523e-08	6.91892e-08	4.2394
LY1020.50	1020.5	1.8	6.55556e-08	6.27778e-08	4.23729
LY1020.25	1020.25	1.44	5.92593e-08	5.73843e-08	3.16406
LY1020.00	1020	1.38	5.86232e-08	5.71014e-08	2.5958
LY1019.75	1019.75	1.84	5.23007e-08	5.03986e-08	3.63699
LY1019.50	1019.5	0.67	2.91418e-08	2.72637e-08	6.44473
LY1019.25	1019.25	1.96	5.35714e-08	5.22109e-08	2.53968
LY1019.00	1019	1.24	3.8871e-08	3.77151e-08	2.97372
LY1018.75	1018.75	1.1	2.64848e-08	2.49091e-08	5.94966
LY1018.50	1018.5	0.9	2.98148e-08	2.81481e-08	5.59006
LY1018.25	1018.25	0.69	2.88406e-08	2.67633e-08	7.20268
LY1018.00	1018	0.79	3.07595e-08	2.84494e-08	7.51029
LY1017.75	1017.75	1.56	3.66026e-08	3.46795e-08	5.25394
LY1017.50	1017.5	1.32	3.51263e-08	3.39646e-08	3.30697
LY1017.25	1017.25	1.64	3.4126e-08	3.28252e-08	3.81179
LY1017.00	1017	0.75	3.39111e-08	3.26222e-08	3.80079
LY1016.75	1016.75	2.15	5.34884e-08	5.11628e-08	4.34783
LY1016.50	1016.5	1.5	5.25111e-08	5.17333e-08	1.48117
LY1016.25	1016.25	1.3	3.76154e-08	3.65128e-08	2.93115
LY1016.00	1016	2.32	5.34483e-08	5.20115e-08	2.68817
LY1015.75	1015.75	1.73	3.45809e-08	3.27168e-08	5.39072
LY1015.50	1015.5	1.66	1.21536e-08	1.13554e-08	6.56753
LY1015.25	1015.25	1.89	3.097e-08	2.97531e-08	3.92938
LY1015.00	1015	1.71	3.21637e-08	3.06823e-08	4.60606
LY1014.75	1014.75	1.13	1.91504e-08	1.85251e-08	3.26556
LY1014.50	1014.5	1.68	3.60417e-08	3.4881e-08	3.22048
LY1014.25	1014.25	1.27	3.97441e-08	3.7769e-08	4.96946
LY1014.00	1014	1.35	3.74074e-08	3.57037e-08	4.55446
LY1013.75	1013.75	1.67	3.08383e-08	2.99601e-08	2.8479
LY1013.50	1013.5	2.06	4.60437e-08	4.5178e-08	1.88016
LY1013.25	1013.25	1.62	4.35391e-08	4.23663e-08	2.69376
LY1013.00	1013	0.75	2.41667e-08	2.31667e-08	4.13793
LY1012.75	1012.75	1.36	5.15257e-08	4.98529e-08	3.24652
LY1012.50	1012.5	1.32	4.60354e-08	4.35606e-08	5.37575
LY1012.25	1012.25	1.8	6.01852e-08	5.74074e-08	4.61538
LY1012.00	1012	0.88	5.02045e-08	4.90152e-08	2.3691
LY1011.75	1011.75	1.14	4.30921e-08	4.03216e-08	6.42918
LY1011.50	1011.5	1.28	6.02539e-08	5.76172e-08	4.37601
LY1011.25	1011.25	0.9	6.28519e-08	6.03333e-08	4.00707
LY1011.00	1011	1.97	6.12521e-08	5.8714e-08	4.14365
LY1010.75	1010.75	2.21	6.41026e-08	6.22926e-08	2.82353
LY1010.50	1010.5	2.32	6.10632e-08	5.86207e-08	4
LY1010.25	1010.25	1.42	4.75117e-08	4.50235e-08	5.23715
LY1010.00	1010	2.47	5.10121e-08	4.99325e-08	2.1164
LY1009.75	1009.75	1.17	4.89744e-08	4.78063e-08	2.38511
LY1009.50	1009.5	1.08	5.13889e-08	4.90741e-08	4.5045
LY1009.25	1009.25	1.37	5.60401e-08	5.3601e-08	4.35255
LY1009.00	1009	1.85	4.58243e-08	4.38739e-08	4.25636
LY1008.75	1008.75	1.83	3.2623e-08	3.0765e-08	5.69514
LY1008.50	1008.5	1.2	4.88833e-08	4.70833e-08	3.68224
LY1008.25	1008.25	2.15	4.33953e-08	4.13953e-08	4.60879
LY1008.00	1008	1.67	3.70659e-08	3.55689e-08	4.03877
LY1007.75	1007.75	1.2	2.61389e-08	2.42778e-08	7.12009
LY1007.50	1007.5	1.95	2.78974e-08	2.57094e-08	7.84314
LY1007.25	1007.25	0.96	4.60764e-08	4.26389e-08	7.46044
LY1007.00	1007	1.05	4.16508e-08	3.78413e-08	9.14634
LY1006.75	1006.75	2.3	3.79275e-08	3.67246e-08	3.17157
LY1006.50	1006.5	1.72	4.51599e-08	4.23692e-08	6.17959
LY1006.25	1006.25	1.54	2.91775e-08	2.80519e-08	3.85757
LY1006.00	1006	0.61	-2.19235e-09	-2.08197e-09	5.0349
LY1005.75	1005.75	1.22	3.30328e-08	3.03825e-08	8.02316
LY1005.50	1005.5	2.81	3.86121e-08	3.71293e-08	3.84025
LY1005.25	1005.25	1.02	3.05637e-08	2.94118e-08	3.76905
LY1005.00	1005	1.61	4.06936e-08	3.90683e-08	3.99389
LY1004.75	1004.75	1.4	2.83429e-08	2.72381e-08	3.89785
LY1004.50	1004.5	1.35	2.79506e-08	2.64691e-08	5.30035
LY1004.25	1004.25	1.06	2.37107e-08	2.26415e-08	4.50928
LY1004.00	1004	2.06	3.54045e-08	3.33981e-08	5.66728
LY1003.75	1003.75	1.11	2.18168e-08	2.02102e-08	7.36407
LY1003.50	1003.5	0.7	7.90476e-09	7.3119e-09	7.5
LY1003.25	1003.25	1.13	5.49853e-08	5.17109e-08	5.95494
LY1003.00	1003	2.22	3.26276e-08	3.21471e-08	1.47262
LY1002.75	1002.75	1.17	4.19088e-08	3.8953e-08	7.05303
LY1002.50	1002.5	1.36	7.02941e-08	6.59559e-08	6.17155
LY1002.25	1002.25	0.56	1.98393e-08	1.86905e-08	5.79058
LY1002.00	1002	1.81	5.15654e-08	4.84162e-08	6.10714
LY1001.75	1001.75	2.26	3.93717e-08	3.77729e-08	4.06084
LY1001.50	1001.5	2.7	6.48148e-08	6.17284e-08	4.7619
LY1001.25	1001.25	1.55	6.27527e-08	5.85591e-08	6.68266
LY1001.00	1001	2.06	6.63835e-08	6.27427e-08	5.48446
LY1000.75	1000.75	1.47	5.87755e-08	5.66327e-08	3.64583
LY1000.50	1000.5	1.49	4.9038e-08	4.57718e-08	6.66058
LY1000.25	1000.25	1.24	5.19892e-08	4.95161e-08	4.75698
LY1000.00	1000	1.27	5.68504e-08	5.21522e-08	8.26408
LY999.75	999.75	2	6.16667e-08	5.8e-08	5.94595
LY999.50	999.5	1.59	3.7631e-08	3.58491e-08	4.73538
LY999.25	999.25	1.37	2.77859e-08	2.67397e-08	3.76532
LY999.00	999	1.4	2.49524e-08	2.29048e-08	8.20611
LY998.75	998.75	1.75	1.95619e-08	1.80381e-08	7.78968
LY998.50	998.5	1.89	3.1164e-08	2.92593e-08	6.11205
LY998.25	998.25	1.14	1.24342e-08	1.17836e-08	5.23222
LY998.00	998	1.29	4.45478e-08	4.05426e-08	8.99072
LY997.75	997.75	0.93	2.83513e-08	2.75986e-08	2.65487
LY997.50	997.5	1.9	5.38596e-08	5.08947e-08	5.50489
LY997.25	997.25	1.16	3.79598e-08	3.43966e-08	9.38683
[truncated: 3,891 more rows]
