# Supplementary material for: Refined chronologies of magnetochron M0r reveal asynchronous terrestrial and marine carbon isotope responses to Oceanic Anoxic Event 1a
Source: Sci Adv. 2026 Mar 4;12(10):eaea8374. doi: 10.1126/sciadv.aea8374 (PMC12959394; doi:10.1126/sciadv.aea8374)
Supplement: Supplementary file 2 — Data S1 to S4 [file sciadv.aea8374_data_s1_to_s4.zip › aea8374_data_s3.xlsx]

## Sheet: Sheet1
Data S3. Orbital tuning age results for the YSDP-4 borehole
Adjusted depth (m)	Original depth (m)	Orbital tuning age (Ma)
5.5	5.5	113.036
5.75	5.75	113.037
6	6	113.038
6.25	6.25	113.039
6.5	6.5	113.041
6.75	6.75	113.042
7	7	113.043
7.25	7.25	113.044
7.5	7.5	113.046
7.75	7.75	113.047
8	8	113.048
8.25	8.25	113.049
8.5	8.5	113.051
8.75	8.75	113.052
9	9	113.053
9.25	9.25	113.054
9.5	9.5	113.056
9.75	9.75	113.057
10	10	113.058
10.25	10.25	113.059
10.5	10.5	113.061
10.75	10.75	113.062
11	11	113.063
11.25	11.25	113.064
11.5	11.5	113.066
11.75	11.75	113.067
12	12	113.068
12.25	12.25	113.07
12.5	12.5	113.071
12.75	12.75	113.072
13	13	113.073
13.25	13.25	113.075
13.5	13.5	113.076
13.75	13.75	113.077
14	14	113.078
14.25	14.25	113.08
14.5	14.5	113.081
14.75	14.75	113.082
15	15	113.083
15.25	15.25	113.085
15.5	15.5	113.086
15.75	15.75	113.087
16	16	113.088
16.25	16.25	113.09
16.5	16.5	113.091
16.75	16.75	113.092
17	17	113.093
17.25	17.25	113.095
17.5	17.5	113.096
17.75	17.75	113.097
18	18	113.098
18.25	18.25	113.1
18.5	18.5	113.101
18.75	18.75	113.102
19	19	113.103
19.25	19.25	113.105
19.5	19.5	113.106
19.75	19.75	113.107
20	20	113.108
20.25	20.25	113.11
20.5	20.5	113.111
20.75	20.75	113.112
21	21	113.113
21.25	21.25	113.115
21.5	21.5	113.116
21.75	21.75	113.117
22	22	113.118
22.25	22.25	113.12
22.5	22.5	113.121
22.75	22.75	113.122
23	23	113.123
23.25	23.25	113.125
23.5	23.5	113.126
23.75	23.75	113.127
24	24	113.128
24.25	24.25	113.13
24.5	24.5	113.131
24.75	24.75	113.132
25	25	113.133
25.25	25.25	113.135
25.5	25.5	113.136
25.75	25.75	113.137
26	26	113.138
26.25	26.25	113.14
26.5	26.5	113.141
26.75	26.75	113.142
27	27	113.143
27.25	27.25	113.145
27.5	27.5	113.146
27.75	27.75	113.147
28	28	113.149
28.25	28.25	113.15
28.5	28.5	113.151
28.75	28.75	113.152
29	29	113.154
29.25	29.25	113.155
29.5	29.5	113.156
29.75	29.75	113.157
30	30	113.159
30.25	30.25	113.16
30.5	30.5	113.161
30.75	30.75	113.162
31	31	113.164
31.25	31.25	113.165
31.5	31.5	113.166
31.75	31.75	113.167
32	32	113.169
32.25	32.25	113.17
32.5	32.5	113.171
32.75	32.75	113.172
33	33	113.174
33.25	33.25	113.175
33.5	33.5	113.176
33.75	33.75	113.177
34	34	113.179
34.25	34.25	113.18
34.5	34.5	113.181
34.75	34.75	113.182
35	35	113.184
35.25	35.25	113.185
35.5	35.5	113.186
35.75	35.75	113.187
36	36	113.189
36.25	36.25	113.19
36.5	36.5	113.191
36.75	36.75	113.192
37	37	113.194
37.25	37.25	113.195
37.5	37.5	113.196
37.75	37.75	113.197
38	38	113.199
38.25	38.25	113.2
38.5	38.5	113.201
38.75	38.75	113.202
39	39	113.204
39.25	39.25	113.205
39.5	39.5	113.206
39.75	39.75	113.207
40	40	113.209
40.25	40.25	113.21
40.5	40.5	113.211
40.75	40.75	113.212
41	41	113.214
41.25	41.25	113.215
41.5	41.5	113.216
41.75	41.75	113.217
42	42	113.219
42.25	42.25	113.22
42.5	42.5	113.221
42.75	42.75	113.222
43	43	113.224
43.25	43.25	113.225
43.5	43.5	113.226
43.75	43.75	113.227
44	44	113.229
44.25	44.25	113.23
44.5	44.5	113.231
44.75	44.75	113.233
45	45	113.234
45.25	45.25	113.235
45.5	45.5	113.236
45.75	45.75	113.238
46	46	113.239
46.25	46.25	113.24
46.5	46.5	113.241
46.75	46.75	113.243
47	47	113.244
47.25	47.25	113.245
47.5	47.5	113.246
47.75	47.75	113.248
48	48	113.249
48.25	48.25	113.25
48.5	48.5	113.251
48.75	48.75	113.253
49	49	113.254
49.25	49.25	113.255
49.5	49.5	113.256
49.75	49.75	113.258
50	50	113.259
50.25	50.25	113.26
50.5	50.5	113.261
50.75	50.75	113.263
51	51	113.264
51.25	51.25	113.265
51.5	51.5	113.266
51.75	51.75	113.268
52	52	113.269
52.25	52.25	113.27
52.5	52.5	113.271
52.75	52.75	113.273
53	53	113.274
53.25	53.25	113.275
53.5	53.5	113.276
53.75	53.75	113.278
54	54	113.279
54.25	54.25	113.28
54.5	54.5	113.281
54.75	54.75	113.283
55	55	113.284
55.25	55.25	113.285
55.5	55.5	113.286
55.75	55.75	113.288
56	56	113.289
56.25	56.25	113.29
56.5	56.5	113.291
56.75	56.75	113.293
57	57	113.294
57.25	57.25	113.295
57.5	57.5	113.296
57.75	57.75	113.298
58	58	113.299
58.25	58.25	113.3
58.5	58.5	113.301
58.75	58.75	113.303
59	59	113.304
59.25	59.25	113.305
59.5	59.5	113.306
59.75	59.75	113.308
60	60	113.309
60.25	60.25	113.31
60.5	60.5	113.312
60.75	60.75	113.313
61	61	113.314
61.25	61.25	113.315
61.5	61.5	113.317
61.75	61.75	113.318
62	62	113.319
62.25	62.25	113.32
62.5	62.5	113.322
62.75	62.75	113.323
63	63	113.324
63.25	63.25	113.325
63.5	63.5	113.327
63.75	63.75	113.328
64	64	113.329
64.25	64.25	113.33
64.5	64.5	113.332
64.75	64.75	113.333
65	65	113.334
65.25	65.25	113.335
65.5	65.5	113.337
65.75	65.75	113.338
66	66	113.339
66.25	66.25	113.34
66.5	66.5	113.342
66.75	66.75	113.343
67	67	113.344
67.25	67.25	113.345
67.5	67.5	113.347
67.75	67.75	113.348
68	68	113.349
68.25	68.25	113.35
68.5	68.5	113.352
68.75	68.75	113.353
69	69	113.354
69.25	69.25	113.355
69.5	69.5	113.357
69.75	69.75	113.358
70	70	113.359
70.25	70.25	113.36
70.5	70.5	113.362
70.75	70.75	113.363
71	71	113.364
71.25	71.25	113.365
71.5	71.5	113.367
71.75	71.75	113.368
72	72	113.369
72.25	72.25	113.37
72.5	72.5	113.372
72.75	72.75	113.373
73	73	113.374
73.25	73.25	113.375
73.5	73.5	113.377
73.75	73.75	113.378
74	74	113.379
74.25	74.25	113.38
74.5	74.5	113.382
74.75	74.75	113.383
75	75	113.384
75.25	75.25	113.385
75.5	75.5	113.387
75.75	75.75	113.388
76	76	113.389
76.25	76.25	113.391
76.5	76.5	113.392
76.75	76.75	113.393
77	77	113.394
77.25	77.25	113.396
77.5	77.5	113.397
77.75	77.75	113.398
78	78	113.399
78.25	78.25	113.401
78.5	78.5	113.402
78.75	78.75	113.403
79	79	113.404
79.25	79.25	113.406
79.5	79.5	113.407
79.75	79.75	113.408
80	80	113.409
80.25	80.25	113.411
80.5	80.5	113.412
80.75	80.75	113.413
81	81	113.414
81.25	81.25	113.416
81.5	81.5	113.417
81.75	81.75	113.418
82	82	113.419
82.25	82.25	113.421
82.5	82.5	113.422
82.75	82.75	113.423
83	83	113.424
83.25	83.25	113.426
83.5	83.5	113.427
83.75	83.75	113.428
84	84	113.429
84.25	84.25	113.431
84.5	84.5	113.432
84.75	84.75	113.433
85	85	113.434
85.25	85.25	113.436
85.5	85.5	113.437
85.75	85.75	113.438
86	86	113.439
86.25	86.25	113.441
86.5	86.5	113.442
86.75	86.75	113.443
87	87	113.444
87.25	87.25	113.446
87.5	87.5	113.447
87.75	87.75	113.448
88	88	113.449
88.25	88.25	113.451
88.5	88.5	113.452
88.75	88.75	113.453
89	89	113.454
89.25	89.25	113.456
89.5	89.5	113.457
89.75	89.75	113.458
90	90	113.459
90.25	90.25	113.461
90.5	90.5	113.462
90.75	90.75	113.463
91	91	113.464
91.25	91.25	113.466
91.5	91.5	113.467
91.75	91.75	113.468
92	92	113.469
92.25	92.25	113.471
92.5	92.5	113.472
92.75	92.75	113.473
93	93	113.475
93.25	93.25	113.476
93.5	93.5	113.477
93.75	93.75	113.478
94	94	113.48
94.25	94.25	113.481
94.5	94.5	113.482
94.75	94.75	113.483
95	95	113.485
95.25	95.25	113.486
95.5	95.5	113.487
95.75	95.75	113.488
96	96	113.49
96.25	96.25	113.491
96.5	96.5	113.492
96.75	96.75	113.493
97	97	113.495
97.25	97.25	113.496
97.5	97.5	113.497
97.75	97.75	113.498
98	98	113.5
98.25	98.25	113.501
98.5	98.5	113.502
98.75	98.75	113.503
99	99	113.505
99.25	99.25	113.506
99.5	99.5	113.507
99.75	99.75	113.508
100	100	113.51
100.25	100.25	113.511
100.5	100.5	113.512
100.75	100.75	113.513
101	101	113.515
101.25	101.25	113.516
101.5	101.5	113.517
101.75	101.75	113.518
102	102	113.52
102.25	102.25	113.521
102.5	102.5	113.522
102.75	102.75	113.523
103	103	113.525
103.25	103.25	113.526
103.5	103.5	113.527
103.75	103.75	113.528
104	104	113.53
104.25	104.25	113.531
104.5	104.5	113.532
104.75	104.75	113.533
105	105	113.535
105.25	105.25	113.536
105.5	105.5	113.537
105.75	105.75	113.538
106	106	113.54
106.25	106.25	113.541
106.5	106.5	113.542
106.75	106.75	113.543
107	107	113.545
107.25	107.25	113.546
107.5	107.5	113.547
107.75	107.75	113.548
108	108	113.55
108.25	108.25	113.551
108.5	108.5	113.552
108.75	108.75	113.554
109	109	113.555
109.25	109.25	113.556
109.5	109.5	113.557
109.75	109.75	113.559
110	110	113.56
110.25	110.25	113.561
110.5	110.5	113.562
110.75	110.75	113.564
111	111	113.565
111.25	111.25	113.566
111.5	111.5	113.567
111.75	111.75	113.569
112	112	113.57
112.25	112.25	113.571
112.5	112.5	113.572
112.75	112.75	113.574
113	113	113.575
113.25	113.25	113.576
113.5	113.5	113.577
113.75	113.75	113.579
114	114	113.58
114.25	114.25	113.581
114.5	114.5	113.582
114.75	114.75	113.584
115	115	113.585
115.25	115.25	113.586
115.5	115.5	113.587
115.75	115.75	113.589
116	116	113.59
116.25	116.25	113.591
116.5	116.5	113.592
116.75	116.75	113.594
117	117	113.595
117.25	117.25	113.596
117.5	117.5	113.597
117.75	117.75	113.599
118	118	113.6
118.25	118.25	113.601
118.5	118.5	113.602
118.75	118.75	113.604
119	119	113.605
119.25	119.25	113.606
119.5	119.5	113.607
119.75	119.75	113.609
120	120	113.61
120.25	120.25	113.611
120.5	120.5	113.612
120.75	120.75	113.614
121	121	113.615
121.25	121.25	113.616
121.5	121.5	113.617
121.75	121.75	113.619
122	122	113.62
122.25	122.25	113.621
122.5	122.5	113.622
122.75	122.75	113.624
123	123	113.625
123.25	123.25	113.626
123.5	123.5	113.627
123.75	123.75	113.629
124	124	113.63
124.25	124.25	113.631
124.5	124.5	113.632
124.75	124.75	113.634
125	125	113.635
125.25	125.25	113.636
125.5	125.5	113.638
125.75	125.75	113.639
126	126	113.64
126.25	126.25	113.641
126.5	126.5	113.643
126.75	126.75	113.644
127	127	113.645
127.25	127.25	113.646
127.5	127.5	113.648
127.75	127.75	113.649
128	128	113.65
128.25	128.25	113.651
128.5	128.5	113.653
128.75	128.75	113.654
129	129	113.655
129.25	129.25	113.656
129.5	129.5	113.658
129.75	129.75	113.659
130	130	113.66
130.25	130.25	113.661
130.5	130.5	113.663
130.75	130.75	113.664
131	131	113.665
131.25	131.25	113.666
131.5	131.5	113.668
131.75	131.75	113.669
132	132	113.67
132.25	132.25	113.671
132.5	132.5	113.673
132.75	132.75	113.674
133	133	113.675
133.25	133.25	113.676
133.5	133.5	113.678
133.75	133.75	113.679
134	134	113.68
134.25	134.25	113.681
134.5	134.5	113.683
134.75	134.75	113.684
135	135	113.685
135.25	135.25	113.686
135.5	135.5	113.688
135.75	135.75	113.689
136	136	113.69
136.25	136.25	113.691
136.5	136.5	113.693
136.75	136.75	113.694
137	137	113.695
137.25	137.25	113.696
137.5	137.5	113.698
137.75	137.75	113.699
138	138	113.7
138.25	138.25	113.701
138.5	138.5	113.703
138.75	138.75	113.704
139	139	113.705
139.25	139.25	113.706
139.5	139.5	113.708
139.75	139.75	113.709
140	140	113.71
140.25	140.25	113.711
140.5	140.5	113.713
140.75	140.75	113.714
141	141	113.715
141.25	141.25	113.717
141.5	141.5	113.718
141.75	141.75	113.72
142	142	113.721
142.25	142.25	113.722
142.5	142.5	113.724
142.75	142.75	113.725
143	143	113.727
143.25	143.25	113.728
143.5	143.5	113.729
143.75	143.75	113.731
144	144	113.732
144.25	144.25	113.734
144.5	144.5	113.735
144.75	144.75	113.736
145	145	113.738
145.25	145.25	113.739
145.5	145.5	113.741
145.75	145.75	113.742
146	146	113.743
146.25	146.25	113.745
146.5	146.5	113.746
146.75	146.75	113.748
147	147	113.749
147.25	147.25	113.75
147.5	147.5	113.752
147.75	147.75	113.753
148	148	113.754
148.25	148.25	113.756
148.5	148.5	113.757
148.75	148.75	113.759
149	149	113.76
149.25	149.25	113.761
149.5	149.5	113.763
149.75	149.75	113.764
150	150	113.766
150.25	150.25	113.767
150.5	150.5	113.768
150.75	150.75	113.77
151	151	113.771
151.25	151.25	113.773
151.5	151.5	113.774
151.75	151.75	113.775
152	152	113.777
152.25	152.25	113.778
152.5	152.5	113.78
152.75	152.75	113.781
153	153	113.782
153.25	153.25	113.784
153.5	153.5	113.785
153.75	153.75	113.787
154	154	113.788
154.25	154.25	113.789
154.5	154.5	113.791
154.75	154.75	113.792
155	155	113.794
155.25	155.25	113.795
155.5	155.5	113.796
155.75	155.75	113.798
156	156	113.799
156.25	156.25	113.801
156.5	156.5	113.802
156.75	156.75	113.803
157	157	113.805
157.25	157.25	113.806
157.5	157.5	113.808
157.75	157.75	113.809
158	158	113.81
158.25	158.25	113.812
158.5	158.5	113.813
158.75	158.75	113.815
159	159	113.816
159.25	159.25	113.817
159.5	159.5	113.819
159.75	159.75	113.82
160	160	113.822
160.25	160.25	113.823
160.5	160.5	113.824
160.75	160.75	113.826
161	161	113.827
161.25	161.25	113.829
161.5	161.5	113.83
161.75	161.75	113.831
162	162	113.833
162.25	162.25	113.834
162.5	162.5	113.835
162.75	162.75	113.837
163	163	113.838
163.25	163.25	113.84
163.5	163.5	113.841
163.75	163.75	113.842
164	164	113.844
164.25	164.25	113.845
164.5	164.5	113.847
164.75	164.75	113.848
165	165	113.849
165.25	165.25	113.851
165.5	165.5	113.852
165.75	165.75	113.854
166	166	113.855
166.25	166.25	113.856
166.5	166.5	113.858
166.75	166.75	113.859
167	167	113.861
167.25	167.25	113.862
167.5	167.5	113.863
167.75	167.75	113.865
168	168	113.866
168.25	168.25	113.868
168.5	168.5	113.869
168.75	168.75	113.87
169	169	113.872
169.25	169.25	113.873
169.5	169.5	113.875
169.75	169.75	113.876
170	170	113.877
170.25	170.25	113.879
170.5	170.5	113.88
170.75	170.75	113.882
171	171	113.883
171.25	171.25	113.884
171.5	171.5	113.886
171.75	171.75	113.887
172	172	113.889
172.25	172.25	113.89
172.5	172.5	113.891
172.75	172.75	113.893
173	173	113.894
173.25	173.25	113.896
173.5	173.5	113.897
173.75	173.75	113.898
174	174	113.9
174.25	174.25	113.901
174.5	174.5	113.903
174.75	174.75	113.904
175	175	113.905
175.25	175.25	113.907
175.5	175.5	113.908
175.75	175.75	113.91
176	176	113.911
176.25	176.25	113.912
176.5	176.5	113.914
176.75	176.75	113.915
177	177	113.916
177.25	177.25	113.918
177.5	177.5	113.919
177.75	177.75	113.921
178	178	113.922
178.25	178.25	113.923
178.5	178.5	113.925
178.75	178.75	113.926
179	179	113.928
179.25	179.25	113.929
179.5	179.5	113.93
179.75	179.75	113.932
180	180	113.933
180.25	180.25	113.935
180.5	180.5	113.936
180.75	180.75	113.937
181	181	113.939
181.25	181.25	113.94
181.5	181.5	113.942
181.75	181.75	113.943
182	182	113.944
182.25	182.25	113.946
182.5	182.5	113.947
182.75	182.75	113.949
183	183	113.95
183.25	183.25	113.951
183.5	183.5	113.953
183.75	183.75	113.954
184	184	113.956
184.25	184.25	113.957
184.5	184.5	113.958
184.75	184.75	113.96
185	185	113.961
185.25	185.25	113.963
185.5	185.5	113.964
185.75	185.75	113.965
186	186	113.967
186.25	186.25	113.968
186.5	186.5	113.97
186.75	186.75	113.971
187	187	113.972
187.25	187.25	113.974
187.5	187.5	113.975
187.75	187.75	113.977
188	188	113.978
188.25	188.25	113.979
188.5	188.5	113.981
188.75	188.75	113.982
189	189	113.984
189.25	189.25	113.985
189.5	189.5	113.986
189.75	189.75	113.988
190	190	113.989
190.25	190.25	113.991
190.5	190.5	113.992
190.75	190.75	113.993
191	191	113.995
191.25	191.25	113.996
191.5	191.5	113.997
191.75	191.75	113.999
192	192	114
192.25	192.25	114.002
192.5	192.5	114.003
192.75	192.75	114.004
193	193	114.006
193.25	193.25	114.007
193.5	193.5	114.009
193.75	193.75	114.01
194	194	114.011
194.25	194.25	114.013
194.5	194.5	114.014
194.75	194.75	114.016
195	195	114.017
195.25	195.25	114.018
195.5	195.5	114.02
195.75	195.75	114.021
196	196	114.023
196.25	196.25	114.024
196.5	196.5	114.025
196.75	196.75	114.027
197	197	114.028
197.25	197.25	114.03
197.5	197.5	114.031
197.75	197.75	114.032
198	198	114.034
198.25	198.25	114.035
198.5	198.5	114.037
198.75	198.75	114.038
199	199	114.039
199.25	199.25	114.041
199.5	199.5	114.042
199.75	199.75	114.044
200	200	114.045
200.25	200.25	114.046
200.5	200.5	114.048
200.75	200.75	114.049
201	201	114.051
201.25	201.25	114.052
201.5	201.5	114.053
201.75	201.75	114.055
202	202	114.056
202.25	202.25	114.058
202.5	202.5	114.059
202.75	202.75	114.06
203	203	114.062
203.25	203.25	114.063
203.5	203.5	114.065
203.75	203.75	114.066
204	204	114.067
204.25	204.25	114.069
204.5	204.5	114.07
204.75	204.75	114.072
205	205	114.073
205.25	205.25	114.074
205.5	205.5	114.076
205.75	205.75	114.077
206	206	114.078
206.25	206.25	114.08
206.5	206.5	114.081
206.75	206.75	114.083
207	207	114.084
207.25	207.25	114.085
207.5	207.5	114.087
207.75	207.75	114.088
208	208	114.09
208.25	208.25	114.091
208.5	208.5	114.092
208.75	208.75	114.094
209	209	114.095
209.25	209.25	114.097
209.5	209.5	114.098
209.75	209.75	114.099
210	210	114.101
210.25	210.25	114.102
210.5	210.5	114.104
210.75	210.75	114.105
211	211	114.106
211.25	211.25	114.108
211.5	211.5	114.109
211.75	211.75	114.111
212	212	114.112
212.25	212.25	114.113
212.5	212.5	114.115
212.75	212.75	114.116
213	213	114.118
213.25	213.25	114.119
213.5	213.5	114.121
213.75	213.75	114.123
214	214	114.124
214.25	214.25	114.126
214.5	214.5	114.128
214.75	214.75	114.13
215	215	114.131
215.25	215.25	114.133
215.5	215.5	114.135
215.75	215.75	114.137
216	216	114.138
216.25	216.25	114.14
216.5	216.5	114.142
216.75	216.75	114.144
217	217	114.145
217.25	217.25	114.147
217.5	217.5	114.149
217.75	217.75	114.151
218	218	114.152
218.25	218.25	114.154
218.5	218.5	114.156
218.75	218.75	114.158
219	219	114.159
219.25	219.25	114.161
219.5	219.5	114.163
219.75	219.75	114.165
220	220	114.166
220.25	220.25	114.168
220.5	220.5	114.17
220.75	220.75	114.172
221	221	114.173
221.25	221.25	114.175
221.5	221.5	114.177
221.75	221.75	114.179
222	222	114.18
222.25	222.25	114.182
222.5	222.5	114.184
222.75	222.75	114.186
223	223	114.187
223.25	223.25	114.189
223.5	223.5	114.191
223.75	223.75	114.193
224	224	114.194
224.25	224.25	114.196
224.5	224.5	114.198
224.75	224.75	114.2
225	225	114.201
225.25	225.25	114.203
225.5	225.5	114.205
225.75	225.75	114.207
226	226	114.208
226.25	226.25	114.21
226.5	226.5	114.212
226.75	226.75	114.214
227	227	114.215
227.25	227.25	114.217
227.5	227.5	114.219
227.75	227.75	114.221
228	228	114.222
228.25	228.25	114.224
228.5	228.5	114.226
228.75	228.75	114.228
229	229	114.229
229.25	229.25	114.231
229.5	229.5	114.233
229.75	229.75	114.235
230	230	114.236
230.25	230.25	114.238
230.5	230.5	114.24
230.75	230.75	114.242
231	231	114.243
231.25	231.25	114.245
231.5	231.5	114.247
231.75	231.75	114.249
232	232	114.25
232.25	232.25	114.252
232.5	232.5	114.254
232.75	232.75	114.256
233	233	114.258
233.25	233.25	114.259
233.5	233.5	114.261
233.75	233.75	114.263
234	234	114.265
234.25	234.25	114.266
234.5	234.5	114.268
234.75	234.75	114.27
235	235	114.272
235.25	235.25	114.273
235.5	235.5	114.275
235.75	235.75	114.277
236	236	114.279
236.25	236.25	114.28
236.5	236.5	114.282
236.75	236.75	114.284
237	237	114.286
237.25	237.25	114.287
237.5	237.5	114.289
237.75	237.75	114.291
238	238	114.293
238.25	238.25	114.294
238.5	238.5	114.296
238.75	238.75	114.298
239	239	114.3
239.25	239.25	114.301
239.5	239.5	114.303
239.75	239.75	114.305
240	240	114.307
240.25	240.25	114.308
240.5	240.5	114.31
240.75	240.75	114.312
241	241	114.314
241.25	241.25	114.315
241.5	241.5	114.317
241.75	241.75	114.319
242	242	114.321
242.25	242.25	114.322
242.5	242.5	114.324
242.75	242.75	114.326
243	243	114.328
243.25	243.25	114.329
243.5	243.5	114.331
243.75	243.75	114.333
244	244	114.335
244.25	244.25	114.336
244.5	244.5	114.338
244.75	244.75	114.34
245	245	114.342
245.25	245.25	114.343
245.5	245.5	114.345
245.75	245.75	114.347
246	246	114.349
246.25	246.25	114.35
246.5	246.5	114.352
246.75	246.75	114.354
247	247	114.356
247.25	247.25	114.357
247.5	247.5	114.359
247.75	247.75	114.361
248	248	114.363
248.25	248.25	114.364
248.5	248.5	114.366
248.75	248.75	114.368
249	249	114.37
249.25	249.25	114.371
249.5	249.5	114.373
249.75	249.75	114.375
250	250	114.377
250.25	250.25	114.378
250.5	250.5	114.38
250.75	250.75	114.382
251	251	114.384
251.25	251.25	114.385
251.5	251.5	114.387
251.75	251.75	114.389
252	252	114.391
252.25	252.25	114.393
252.5	252.5	114.394
252.75	252.75	114.396
253	253	114.398
253.25	253.25	114.4
253.5	253.5	114.401
253.75	253.75	114.403
254	254	114.405
254.25	254.25	114.407
254.5	254.5	114.408
254.75	254.75	114.41
255	255	114.412
255.25	255.25	114.414
255.5	255.5	114.415
255.75	255.75	114.417
256	256	114.419
256.25	256.25	114.421
256.5	256.5	114.422
256.75	256.75	114.424
257	257	114.426
257.25	257.25	114.428
257.5	257.5	114.429
257.75	257.75	114.431
258	258	114.433
258.25	258.25	114.435
258.5	258.5	114.436
258.75	258.75	114.438
259	259	114.44
259.25	259.25	114.442
259.5	259.5	114.443
259.75	259.75	114.445
260	260	114.447
260.25	260.25	114.449
260.5	260.5	114.45
260.75	260.75	114.452
261	261	114.454
261.25	261.25	114.456
261.5	261.5	114.457
261.75	261.75	114.459
262	262	114.461
262.25	262.25	114.463
262.5	262.5	114.464
262.75	262.75	114.466
263	263	114.468
263.25	263.25	114.47
263.5	263.5	114.471
263.75	263.75	114.473
264	264	114.475
264.25	264.25	114.477
264.5	264.5	114.478
264.75	264.75	114.48
265	265	114.482
265.25	265.25	114.484
265.5	265.5	114.485
265.75	265.75	114.487
266	266	114.489
266.25	266.25	114.491
266.5	266.5	114.492
266.75	266.75	114.494
267	267	114.496
267.25	267.25	114.498
267.5	267.5	114.499
267.75	267.75	114.501
268	268	114.503
268.25	268.25	114.505
268.5	268.5	114.506
268.75	268.75	114.508
269	269	114.51
269.25	269.25	114.512
269.5	269.5	114.513
269.75	269.75	114.515
270	270	114.517
270.25	270.25	114.519
270.5	270.5	114.52
270.75	270.75	114.522
271	271	114.524
271.25	271.25	114.526
271.5	271.5	114.528
271.75	271.75	114.53
272	272	114.532
272.25	272.25	114.533
272.5	272.5	114.535
272.75	272.75	114.537
273	273	114.539
273.25	273.25	114.541
273.5	273.5	114.543
273.75	273.75	114.545
274	274	114.547
274.25	274.25	114.548
274.5	274.5	114.55
274.75	274.75	114.552
275	275	114.554
275.25	275.25	114.556
275.5	275.5	114.558
275.75	275.75	114.56
276	276	114.562
276.25	276.25	114.564
276.5	276.5	114.565
276.75	276.75	114.567
277	277	114.569
277.25	277.25	114.571
277.5	277.5	114.573
277.75	277.75	114.575
278	278	114.577
278.25	278.25	114.579
278.5	278.5	114.581
278.75	278.75	114.582
279	279	114.584
279.25	279.25	114.586
279.5	279.5	114.588
279.75	279.75	114.59
280	280	114.592
280.25	280.25	114.594
280.5	280.5	114.596
280.75	280.75	114.597
281	281	114.599
281.25	281.25	114.601
281.5	281.5	114.603
281.75	281.75	114.605
282	282	114.607
282.25	282.25	114.609
282.5	282.5	114.611
282.75	282.75	114.613
283	283	114.614
283.25	283.25	114.616
283.5	283.5	114.618
283.75	283.75	114.62
284	284	114.622
284.25	284.25	114.624
284.5	284.5	114.626
284.75	284.75	114.628
285	285	114.629
285.25	285.25	114.631
285.5	285.5	114.633
285.75	285.75	114.635
286	286	114.637
286.25	286.25	114.639
286.5	286.5	114.641
286.75	286.75	114.643
287	287	114.645
287.25	287.25	114.646
287.5	287.5	114.648
287.75	287.75	114.65
288	288	114.652
288.25	288.25	114.654
288.5	288.5	114.656
288.75	288.75	114.658
289	289	114.66
289.25	289.25	114.662
289.5	289.5	114.663
289.75	289.75	114.665
290	290	114.667
290.25	290.25	114.669
290.5	290.5	114.671
290.75	290.75	114.673
291	291	114.675
291.25	291.25	114.677
291.5	291.5	114.678
291.75	291.75	114.68
292	292	114.682
292.25	292.25	114.684
292.5	292.5	114.686
292.75	292.75	114.688
293	293	114.69
293.25	293.25	114.692
293.5	293.5	114.694
293.75	293.75	114.695
294	294	114.697
294.25	294.25	114.699
294.5	294.5	114.701
294.75	294.75	114.703
295	295	114.705
295.25	295.25	114.707
295.5	295.5	114.709
295.75	295.75	114.71
296	296	114.712
296.25	296.25	114.714
296.5	296.5	114.716
296.75	296.75	114.718
297	297	114.72
297.25	297.25	114.722
297.5	297.5	114.724
297.75	297.75	114.726
298	298	114.727
298.25	298.25	114.729
298.5	298.5	114.731
298.75	298.75	114.733
299	299	114.735
299.25	299.25	114.737
299.5	299.5	114.739
299.75	299.75	114.741
300	300	114.743
300.25	300.25	114.744
300.5	300.5	114.746
300.75	300.75	114.748
301	301	114.75
301.25	301.25	114.752
301.5	301.5	114.754
301.75	301.75	114.756
302	302	114.758
302.25	302.25	114.759
302.5	302.5	114.761
302.75	302.75	114.763
303	303	114.765
303.25	303.25	114.767
303.5	303.5	114.769
303.75	303.75	114.771
304	304	114.773
304.25	304.25	114.775
304.5	304.5	114.776
304.75	304.75	114.778
305	305	114.78
305.25	305.25	114.782
305.5	305.5	114.784
305.75	305.75	114.786
306	306	114.788
306.25	306.25	114.79
306.5	306.5	114.791
306.75	306.75	114.793
307	307	114.795
307.25	307.25	114.797
307.5	307.5	114.799
307.75	307.75	114.801
308	308	114.803
308.25	308.25	114.805
308.5	308.5	114.807
308.75	308.75	114.808
309	309	114.81
309.25	309.25	114.812
309.5	309.5	114.814
309.75	309.75	114.816
310	310	114.818
310.25	310.25	114.82
310.5	310.5	114.822
310.75	310.75	114.824
311	311	114.825
311.25	311.25	114.827
311.5	311.5	114.829
311.75	311.75	114.831
312	312	114.833
312.25	312.25	114.835
312.5	312.5	114.837
312.75	312.75	114.839
313	313	114.84
313.25	313.25	114.842
313.5	313.5	114.844
313.75	313.75	114.846
314	314	114.848
314.25	314.25	114.85
314.5	314.5	114.852
314.75	314.75	114.854
315	315	114.856
315.25	315.25	114.857
315.5	315.5	114.859
315.75	315.75	114.861
316	316	114.863
316.25	316.25	114.865
316.5	316.5	114.867
316.75	316.75	114.869
317	317	114.871
317.25	317.25	114.872
317.5	317.5	114.874
317.75	317.75	114.876
318	318	114.878
318.25	318.25	114.88
318.5	318.5	114.882
318.75	318.75	114.884
319	319	114.886
319.25	319.25	114.888
319.5	319.5	114.889
319.75	319.75	114.891
320	320	114.893
320.25	320.25	114.895
320.5	320.5	114.897
320.75	320.75	114.899
321	321	114.901
321.25	321.25	114.903
321.5	321.5	114.905
321.75	321.75	114.906
322	322	114.908
322.25	322.25	114.91
322.5	322.5	114.912
322.75	322.75	114.914
323	323	114.916
323.25	323.25	114.918
323.5	323.5	114.92
323.75	323.75	114.921
324	324	114.923
324.25	324.25	114.925
324.5	324.5	114.927
324.75	324.75	114.929
325	325	114.93
325.25	325.25	114.932
325.5	325.5	114.933
325.75	325.75	114.935
326	326	114.936
326.25	326.25	114.937
326.5	326.5	114.939
326.75	326.75	114.94
327	327	114.942
327.25	327.25	114.943
327.5	327.5	114.945
327.75	327.75	114.946
328	328	114.947
328.25	328.25	114.949
328.5	328.5	114.95
328.75	328.75	114.952
329	329	114.953
329.25	329.25	114.954
329.5	329.5	114.956
329.75	329.75	114.957
330	330	114.959
330.25	330.25	114.96
330.5	330.5	114.962
330.75	330.75	114.963
331	331	114.964
331.25	331.25	114.966
331.5	331.5	114.967
331.75	331.75	114.969
332	332	114.97
332.25	332.25	114.971
332.5	332.5	114.973
332.75	332.75	114.974
333	333	114.976
333.25	333.25	114.977
333.5	333.5	114.979
333.75	333.75	114.98
334	334	114.981
334.25	334.25	114.983
334.5	334.5	114.984
334.75	334.75	114.986
335	335	114.987
335.25	335.25	114.988
335.5	335.5	114.99
335.75	335.75	114.991
336	370.25	114.993
336.25	370.5	114.994
336.5	370.75	114.996
336.75	371	114.997
337	371.25	114.998
337.25	371.5	115
337.5	371.75	115.001
337.75	372	115.003
338	372.25	115.004
338.25	372.5	115.005
338.5	372.75	115.007
338.75	373	115.008
339	373.25	115.01
339.25	373.5	115.011
339.5	373.75	115.013
339.75	374	115.014
340	374.25	115.015
340.25	374.5	115.017
340.5	374.75	115.018
340.75	375	115.02
341	375.25	115.021
341.25	375.5	115.022
341.5	375.75	115.024
341.75	376	115.025
342	376.25	115.027
342.25	376.5	115.028
342.5	376.75	115.03
342.75	377	115.031
343	377.25	115.032
343.25	377.5	115.034
343.5	377.75	115.035
343.75	378	115.037
344	378.25	115.038
344.25	378.5	115.039
344.5	378.75	115.041
344.75	379	115.042
345	379.25	115.044
345.25	379.5	115.045
345.5	379.75	115.047
345.75	380	115.048
346	380.25	115.049
346.25	380.5	115.051
346.5	380.75	115.052
346.75	381	115.054
347	381.25	115.055
347.25	381.5	115.056
347.5	381.75	115.058
347.75	382	115.059
348	382.25	115.061
348.25	382.5	115.062
348.5	382.75	115.064
348.75	383	115.065
349	383.25	115.066
349.25	383.5	115.068
349.5	383.75	115.069
349.75	384	115.071
350	384.25	115.072
350.25	384.5	115.073
350.5	384.75	115.075
350.75	385	115.076
351	385.25	115.078
351.25	385.5	115.079
351.5	385.75	115.081
351.75	386	115.082
352	386.25	115.083
352.25	386.5	115.085
352.5	386.75	115.086
352.75	387	115.088
353	387.25	115.089
353.25	387.5	115.09
353.5	387.75	115.092
353.75	388	115.093
354	388.25	115.095
354.25	388.5	115.096
354.5	388.75	115.098
354.75	389	115.099
355	389.25	115.1
355.25	389.5	115.102
355.5	389.75	115.103
355.75	390	115.105
356	390.25	115.106
356.25	390.5	115.107
356.5	390.75	115.109
356.75	391	115.11
357	391.25	115.112
357.25	391.5	115.113
357.5	391.75	115.115
357.75	392	115.116
358	392.25	115.117
358.25	392.5	115.119
358.5	392.75	115.12
358.75	393	115.122
359	393.25	115.123
359.25	393.5	115.124
359.5	393.75	115.126
359.75	394	115.127
360	394.25	115.129
360.25	394.5	115.13
360.5	394.75	115.131
360.75	395	115.133
361	395.25	115.134
361.25	395.5	115.136
361.5	395.75	115.137
361.75	396	115.139
362	396.25	115.14
362.25	396.5	115.141
362.5	396.75	115.143
362.75	397	115.144
363	397.25	115.146
363.25	397.5	115.147
363.5	397.75	115.148
363.75	398	115.15
364	398.25	115.151
364.25	398.5	115.153
364.5	398.75	115.154
364.75	399	115.156
365	399.25	115.157
365.25	399.5	115.158
365.5	399.75	115.16
365.75	400	115.161
366	400.25	115.163
366.25	400.5	115.164
366.5	400.75	115.165
366.75	401	115.167
367	401.25	115.168
367.25	401.5	115.17
367.5	401.75	115.171
367.75	402	115.173
368	402.25	115.174
368.25	402.5	115.175
368.5	402.75	115.177
368.75	403	115.178
369	403.25	115.18
369.25	403.5	115.181
369.5	403.75	115.182
369.75	404	115.184
370	404.25	115.185
370.25	404.5	115.187
370.5	404.75	115.188
370.75	405	115.19
371	405.25	115.191
371.25	405.5	115.192
371.5	405.75	115.194
371.75	406	115.195
372	406.25	115.197
372.25	406.5	115.198
372.5	406.75	115.199
372.75	407	115.201
373	407.25	115.202
373.25	407.5	115.204
373.5	407.75	115.205
373.75	408	115.207
374	408.25	115.208
374.25	408.5	115.209
374.5	408.75	115.211
374.75	409	115.212
375	409.25	115.214
375.25	409.5	115.215
375.5	409.75	115.216
375.75	410	115.218
376	410.25	115.219
376.25	410.5	115.221
376.5	410.75	115.222
376.75	411	115.224
377	411.25	115.225
377.25	411.5	115.226
377.5	411.75	115.228
377.75	412	115.229
378	412.25	115.231
378.25	412.5	115.232
378.5	412.75	115.233
378.75	413	115.235
379	413.25	115.236
379.25	413.5	115.238
379.5	413.75	115.239
379.75	414	115.241
380	414.25	115.242
380.25	414.5	115.243
380.5	414.75	115.245
380.75	415	115.246
381	415.25	115.248
381.25	415.5	115.249
381.5	415.75	115.25
381.75	416	115.252
382	416.25	115.253
382.25	416.5	115.255
382.5	416.75	115.256
382.75	417	115.258
383	417.25	115.259
383.25	417.5	115.26
383.5	417.75	115.262
383.75	418	115.263
384	418.25	115.265
384.25	418.5	115.266
384.5	418.75	115.267
384.75	419	115.269
385	419.25	115.27
385.25	419.5	115.272
385.5	419.75	115.273
385.75	420	115.275
386	420.25	115.276
386.25	420.5	115.277
386.5	420.75	115.279
386.75	421	115.28
387	421.25	115.282
387.25	421.5	115.283
387.5	421.75	115.284
387.75	422	115.286
388	422.25	115.287
388.25	422.5	115.289
388.5	422.75	115.29
388.75	423	115.292
389	423.25	115.293
389.25	423.5	115.294
389.5	423.75	115.296
389.75	424	115.297
390	424.25	115.299
390.25	424.5	115.3
390.5	424.75	115.301
390.75	425	115.303
391	425.25	115.304
391.25	425.5	115.306
391.5	425.75	115.307
391.75	426	115.309
392	426.25	115.31
392.25	426.5	115.311
392.5	426.75	115.313
392.75	427	115.314
393	427.25	115.316
393.25	427.5	115.317
393.5	427.75	115.318
393.75	428	115.32
394	428.25	115.321
394.25	428.5	115.323
394.5	428.75	115.324
394.75	429	115.326
395	429.25	115.327
395.25	429.5	115.328
395.5	429.75	115.33
395.75	430	115.331
396	430.25	115.333
396.25	430.5	115.334
396.5	430.75	115.335
396.75	431	115.336
397	431.25	115.337
397.25	431.5	115.338
397.5	431.75	115.339
397.75	432	115.34
398	432.25	115.341
398.25	432.5	115.342
398.5	432.75	115.343
398.75	433	115.344
399	433.25	115.345
399.25	433.5	115.346
399.5	433.75	115.347
399.75	434	115.347
400	434.25	115.348
400.25	434.5	115.349
400.5	434.75	115.35
400.75	435	115.351
401	435.25	115.352
401.25	435.5	115.353
401.5	435.75	115.354
401.75	436	115.355
402	436.25	115.356
402.25	436.5	115.357
402.5	436.75	115.358
402.75	437	115.359
403	437.25	115.36
403.25	437.5	115.361
403.5	437.75	115.362
403.75	438	115.363
404	438.25	115.364
404.25	438.5	115.365
404.5	438.75	115.366
404.75	439	115.367
405	439.25	115.368
405.25	439.5	115.369
405.5	439.75	115.37
405.75	440	115.371
406	440.25	115.372
406.25	440.5	115.373
406.5	440.75	115.374
406.75	441	115.374
407	441.25	115.375
407.25	441.5	115.376
407.5	441.75	115.377
407.75	442	115.378
408	442.25	115.379
408.25	442.5	115.38
408.5	442.75	115.381
408.75	443	115.382
409	443.25	115.383
409.25	443.5	115.384
409.5	443.75	115.385
409.75	444	115.386
410	444.25	115.387
410.25	444.5	115.388
410.5	444.75	115.389
410.75	445	115.39
411	445.25	115.391
411.25	445.5	115.392
411.5	445.75	115.393
411.75	446	115.394
412	446.25	115.395
412.25	446.5	115.396
412.5	446.75	115.397
412.75	447	115.398
413	447.25	115.399
413.25	447.5	115.4
413.5	447.75	115.401
413.75	448	115.401
414	448.25	115.402
414.25	448.5	115.403
414.5	448.75	115.404
414.75	449	115.405
415	449.25	115.406
415.25	449.5	115.407
415.5	449.75	115.408
415.75	450	115.409
416	450.25	115.41
416.25	450.5	115.411
416.5	450.75	115.412
416.75	451	115.413
417	451.25	115.414
417.25	451.5	115.415
417.5	451.75	115.416
417.75	452	115.417
418	452.25	115.418
418.25	452.5	115.419
418.5	452.75	115.42
418.75	453	115.421
419	453.25	115.422
419.25	453.5	115.423
419.5	453.75	115.424
419.75	454	115.425
420	454.25	115.426
420.25	454.5	115.427
420.5	454.75	115.428
420.75	455	115.428
421	455.25	115.429
421.25	455.5	115.43
421.5	455.75	115.431
421.75	456	115.432
422	456.25	115.433
422.25	456.5	115.434
422.5	456.75	115.435
422.75	457	115.436
423	457.25	115.437
423.25	457.5	115.438
423.5	457.75	115.439
423.75	458	115.44
424	458.25	115.441
424.25	458.5	115.442
424.5	458.75	115.443
424.75	459	115.444
425	459.25	115.445
425.25	459.5	115.446
425.5	459.75	115.447
425.75	460	115.448
426	460.25	115.449
426.25	460.5	115.45
426.5	460.75	115.451
426.75	461	115.452
427	461.25	115.453
427.25	461.5	115.454
427.5	461.75	115.455
427.75	462	115.456
428	462.25	115.456
428.25	462.5	115.457
428.5	462.75	115.458
428.75	463	115.459
429	463.25	115.46
429.25	463.5	115.461
429.5	463.75	115.462
429.75	464	115.463
430	464.25	115.464
430.25	464.5	115.465
430.5	464.75	115.466
430.75	465	115.467
431	465.25	115.468
431.25	465.5	115.469
431.5	465.75	115.47
431.75	466	115.471
432	466.25	115.472
432.25	466.5	115.473
432.5	466.75	115.474
432.75	467	115.475
433	467.25	115.476
433.25	467.5	115.477
433.5	467.75	115.478
433.75	468	115.479
434	468.25	115.48
434.25	468.5	115.481
434.5	468.75	115.482
434.75	469	115.482
435	469.25	115.483
435.25	469.5	115.484
435.5	469.75	115.485
435.75	470	115.486
436	470.25	115.487
436.25	470.5	115.488
436.5	470.75	115.489
436.75	471	115.49
437	471.25	115.491
437.25	471.5	115.492
437.5	471.75	115.493
437.75	472	115.494
438	472.25	115.495
438.25	472.5	115.496
438.5	472.75	115.497
438.75	473	115.498
439	473.25	115.499
439.25	473.5	115.5
439.5	473.75	115.501
439.75	474	115.502
440	474.25	115.503
440.25	474.5	115.504
440.5	474.75	115.505
440.75	475	115.506
441	475.25	115.507
441.25	475.5	115.508
441.5	475.75	115.509
441.75	476	115.509
442	476.25	115.51
442.25	476.5	115.511
442.5	476.75	115.512
442.75	477	115.513
443	477.25	115.514
443.25	477.5	115.515
443.5	477.75	115.516
443.75	478	115.517
444	478.25	115.518
444.25	478.5	115.519
444.5	478.75	115.52
444.75	479	115.521
445	479.25	115.522
445.25	479.5	115.523
445.5	479.75	115.524
445.75	480	115.525
446	480.25	115.526
446.25	480.5	115.527
446.5	480.75	115.528
446.75	481	115.529
447	481.25	115.53
447.25	481.5	115.531
447.5	481.75	115.532
447.75	482	115.533
448	482.25	115.534
448.25	482.5	115.535
448.5	482.75	115.536
448.75	483	115.536
449	483.25	115.537
449.25	483.5	115.538
449.5	483.75	115.539
449.75	484	115.54
450	484.25	115.541
450.25	484.5	115.542
450.5	484.75	115.543
450.75	485	115.544
451	485.25	115.545
451.25	485.5	115.546
451.5	485.75	115.547
451.75	486	115.548
452	486.25	115.549
452.25	486.5	115.55
452.5	486.75	115.551
452.75	487	115.552
453	487.25	115.553
453.25	487.5	115.554
453.5	487.75	115.555
453.75	488	115.556
454	488.25	115.557
454.25	488.5	115.558
454.5	488.75	115.559
454.75	489	115.56
455	489.25	115.561
455.25	489.5	115.562
455.5	489.75	115.563
455.75	490	115.563
456	490.25	115.564
456.25	490.5	115.565
456.5	490.75	115.566
456.75	491	115.567
457	491.25	115.568
457.25	491.5	115.569
457.5	491.75	115.57
457.75	492	115.571
458	492.25	115.572
458.25	492.5	115.573
458.5	492.75	115.574
458.75	493	115.575
459	493.25	115.576
459.25	493.5	115.577
459.5	493.75	115.578
459.75	494	115.579
460	494.25	115.58
460.25	494.5	115.581
460.5	494.75	115.582
460.75	495	115.583
461	495.25	115.584
461.25	495.5	115.585
461.5	495.75	115.586
461.75	496	115.587
462	496.25	115.588
462.25	496.5	115.589
462.5	496.75	115.59
462.75	497	115.59
463	497.25	115.591
463.25	497.5	115.592
463.5	497.75	115.593
463.75	498	115.594
464	498.25	115.595
464.25	498.5	115.596
464.5	498.75	115.597
464.75	499	115.598
465	499.25	115.599
465.25	499.5	115.6
465.5	499.75	115.601
465.75	500	115.602
466	500.25	115.603
466.25	500.5	115.604
466.5	500.75	115.605
466.75	501	115.606
467	501.25	115.607
467.25	501.5	115.608
467.5	501.75	115.609
467.75	502	115.61
468	502.25	115.611
468.25	502.5	115.612
468.5	502.75	115.613
468.75	503	115.614
469	503.25	115.615
469.25	503.5	115.616
469.5	503.75	115.617
469.75	504	115.617
470	504.25	115.618
470.25	504.5	115.619
470.5	504.75	115.62
470.75	505	115.621
471	505.25	115.622
471.25	505.5	115.623
471.5	505.75	115.624
471.75	506	115.625
472	506.25	115.626
472.25	506.5	115.627
472.5	506.75	115.628
472.75	507	115.629
473	507.25	115.63
473.25	507.5	115.631
473.5	507.75	115.632
473.75	508	115.633
474	508.25	115.634
474.25	508.5	115.635
474.5	508.75	115.636
474.75	509	115.637
475	509.25	115.638
475.25	509.5	115.639
475.5	509.75	115.64
475.75	510	115.641
476	510.25	115.642
476.25	510.5	115.643
476.5	510.75	115.644
476.75	511	115.644
477	511.25	115.645
477.25	511.5	115.646
477.5	511.75	115.647
477.75	512	115.648
478	512.25	115.649
478.25	512.5	115.65
478.5	512.75	115.651
478.75	513	115.652
479	513.25	115.653
479.25	513.5	115.654
479.5	513.75	115.655
479.75	514	115.656
480	514.25	115.657
480.25	514.5	115.658
480.5	514.75	115.659
480.75	515	115.66
481	515.25	115.661
481.25	515.5	115.662
481.5	515.75	115.663
481.75	516	115.664
482	516.25	115.665
482.25	516.5	115.666
482.5	516.75	115.667
482.75	517	115.668
483	517.25	115.669
483.25	517.5	115.67
483.5	517.75	115.671
483.75	518	115.671
484	518.25	115.672
484.25	518.5	115.673
484.5	518.75	115.674
484.75	519	115.675
485	519.25	115.676
485.25	519.5	115.677
485.5	519.75	115.678
485.75	520	115.679
486	520.25	115.68
486.25	520.5	115.681
486.5	520.75	115.682
486.75	521	115.683
487	521.25	115.684
487.25	521.5	115.685
487.5	521.75	115.686
487.75	522	115.687
488	522.25	115.688
488.25	522.5	115.689
488.5	522.75	115.69
488.75	523	115.691
489	523.25	115.692
489.25	523.5	115.693
489.5	523.75	115.694
489.75	524	115.695
490	524.25	115.696
490.25	524.5	115.697
490.5	524.75	115.698
490.75	525	115.698
491	525.25	115.699
491.25	525.5	115.7
491.5	525.75	115.701
491.75	526	115.702
492	526.25	115.703
492.25	526.5	115.704
492.5	526.75	115.705
492.75	527	115.706
493	527.25	115.707
493.25	527.5	115.708
493.5	527.75	115.709
493.75	528	115.71
494	528.25	115.711
494.25	528.5	115.712
494.5	528.75	115.713
494.75	529	115.714
495	529.25	115.715
495.25	529.5	115.716
495.5	529.75	115.717
495.75	530	115.718
496	530.25	115.719
496.25	530.5	115.72
496.5	530.75	115.721
496.75	531	115.722
497	531.25	115.723
497.25	531.5	115.724
497.5	531.75	115.725
497.75	532	115.725
498	532.25	115.726
498.25	532.5	115.727
498.5	532.75	115.728
498.75	533	115.729
499	533.25	115.73
499.25	533.5	115.731
499.5	533.75	115.732
499.75	534	115.733
500	534.25	115.734
500.25	534.5	115.735
500.5	534.75	115.736
500.75	535	115.737
501	535.25	115.738
501.25	535.5	115.739
501.5	535.75	115.74
501.75	536	115.742
502	536.25	115.743
502.25	536.5	115.745
502.5	536.75	115.746
502.75	537	115.747
503	537.25	115.749
503.25	537.5	115.75
503.5	537.75	115.751
503.75	538	115.753
504	538.25	115.754
504.25	538.5	115.756
504.5	538.75	115.757
504.75	539	115.758
[truncated: 3,675 more rows]
