# Supplementary material for: Refined chronologies of magnetochron M0r reveal asynchronous terrestrial and marine carbon isotope responses to Oceanic Anoxic Event 1a
Source: Sci Adv. 2026 Mar 4;12(10):eaea8374. doi: 10.1126/sciadv.aea8374 (PMC12959394; doi:10.1126/sciadv.aea8374)
Supplement: Supplementary file 2 — Data S1 to S4 [file sciadv.aea8374_data_s1_to_s4.zip › aea8374_data_s4.xlsx]

## Sheet: Sheet1
Data S4. The age-depth model of the YSDP-4 borehole
Depth (m)	Median age (Ma)	CI_2.5 (Ma)	CI_97.5 (Ma)
5.5	113.08	112.76	113.32
6.92	113.11	112.78	113.36
8.34	113.12	112.79	113.36
9.76	113.13	112.8	113.37
11.18	113.13	112.81	113.38
12.6	113.14	112.81	113.39
14.02	113.15	112.82	113.4
15.43	113.16	112.83	113.4
16.85	113.17	112.84	113.41
18.27	113.18	112.85	113.42
19.69	113.18	112.86	113.43
21.11	113.19	112.87	113.44
22.53	113.2	112.87	113.44
23.95	113.21	112.88	113.45
25.37	113.22	112.89	113.46
26.79	113.23	112.9	113.47
28.21	113.23	112.91	113.47
29.63	113.24	112.92	113.48
31.05	113.25	112.93	113.49
32.46	113.26	112.94	113.5
33.88	113.27	112.94	113.51
35.3	113.28	112.95	113.51
36.72	113.28	112.96	113.52
38.14	113.29	112.97	113.53
39.56	113.3	112.98	113.54
40.98	113.31	112.99	113.54
42.4	113.32	112.99	113.55
43.82	113.33	113	113.56
45.24	113.34	113.01	113.57
46.66	113.34	113.02	113.58
48.08	113.35	113.03	113.58
49.49	113.36	113.04	113.59
50.91	113.37	113.05	113.6
52.33	113.38	113.06	113.61
53.75	113.39	113.07	113.62
55.17	113.39	113.07	113.62
56.59	113.4	113.08	113.63
58.01	113.41	113.09	113.64
59.43	113.42	113.1	113.65
60.85	113.43	113.11	113.65
62.27	113.44	113.12	113.66
63.69	113.45	113.13	113.67
65.11	113.45	113.14	113.68
66.52	113.46	113.15	113.69
67.94	113.47	113.15	113.69
69.36	113.48	113.16	113.7
70.78	113.49	113.17	113.71
72.2	113.5	113.18	113.72
73.62	113.51	113.19	113.72
75.04	113.51	113.2	113.73
76.46	113.52	113.21	113.74
77.88	113.53	113.22	113.75
79.3	113.54	113.23	113.76
80.72	113.55	113.24	113.76
82.14	113.56	113.24	113.77
83.55	113.57	113.25	113.78
84.97	113.58	113.26	113.79
86.39	113.58	113.27	113.8
87.81	113.59	113.28	113.8
89.23	113.6	113.29	113.81
90.65	113.61	113.3	113.82
92.07	113.62	113.31	113.83
93.49	113.63	113.32	113.84
94.91	113.64	113.33	113.85
96.33	113.64	113.33	113.85
97.75	113.65	113.34	113.86
99.17	113.66	113.35	113.87
100.58	113.67	113.36	113.88
102	113.68	113.37	113.89
103.42	113.69	113.38	113.89
104.84	113.7	113.39	113.9
106.26	113.7	113.4	113.91
107.68	113.71	113.4	113.92
109.1	113.72	113.41	113.93
110.52	113.73	113.42	113.94
111.94	113.74	113.43	113.95
113.36	113.75	113.44	113.95
114.78	113.75	113.45	113.96
116.2	113.76	113.46	113.97
117.61	113.77	113.46	113.98
119.03	113.78	113.47	113.98
120.45	113.79	113.48	113.99
121.87	113.8	113.49	114
123.29	113.81	113.5	114.01
124.71	113.81	113.51	114.02
126.13	113.82	113.52	114.02
127.55	113.83	113.52	114.03
128.97	113.84	113.53	114.04
130.39	113.85	113.54	114.05
131.81	113.86	113.55	114.06
133.23	113.87	113.56	114.07
134.64	113.87	113.57	114.07
136.06	113.88	113.58	114.08
137.48	113.89	113.59	114.09
138.9	113.9	113.6	114.1
140.32	113.91	113.6	114.11
141.74	113.92	113.61	114.12
143.16	113.92	113.62	114.12
144.58	113.93	113.63	114.13
146	113.94	113.64	114.14
147.42	113.95	113.65	114.15
148.84	113.96	113.66	114.16
150.26	113.97	113.66	114.17
151.67	113.98	113.67	114.17
153.09	113.98	113.68	114.18
154.51	113.99	113.69	114.19
155.93	114	113.7	114.2
157.35	114.01	113.71	114.21
158.77	114.02	113.72	114.21
160.19	114.03	113.72	114.22
161.61	114.04	113.73	114.23
163.03	114.05	113.74	114.24
164.45	114.06	113.75	114.25
165.87	114.06	113.76	114.25
167.29	114.07	113.77	114.26
168.7	114.08	113.78	114.27
170.12	114.09	113.78	114.28
171.54	114.1	113.79	114.28
172.96	114.11	113.8	114.29
174.38	114.12	113.81	114.3
175.8	114.12	113.82	114.31
177.22	114.13	113.83	114.32
178.64	114.14	113.84	114.33
180.06	114.15	113.85	114.34
181.48	114.16	113.86	114.34
182.9	114.17	113.86	114.35
184.32	114.17	113.87	114.36
185.73	114.18	113.88	114.37
187.15	114.19	113.89	114.38
188.57	114.2	113.9	114.39
189.99	114.21	113.91	114.4
191.41	114.22	113.92	114.4
192.83	114.23	113.93	114.41
194.25	114.23	113.94	114.42
195.67	114.24	113.95	114.43
197.09	114.25	113.95	114.44
198.51	114.26	113.96	114.44
199.93	114.27	113.97	114.45
201.35	114.28	113.98	114.46
202.76	114.29	113.99	114.47
204.18	114.29	114	114.47
205.6	114.3	114.01	114.48
207.02	114.31	114.02	114.49
208.44	114.32	114.02	114.5
209.86	114.33	114.03	114.51
211.28	114.34	114.04	114.52
212.7	114.35	114.05	114.52
214.12	114.35	114.06	114.53
215.54	114.36	114.07	114.54
216.96	114.37	114.08	114.55
218.38	114.38	114.08	114.56
219.79	114.39	114.09	114.57
221.21	114.4	114.1	114.57
222.63	114.41	114.11	114.58
224.05	114.41	114.12	114.59
225.47	114.42	114.13	114.6
226.89	114.43	114.13	114.61
228.31	114.44	114.14	114.62
229.73	114.45	114.15	114.63
231.15	114.46	114.16	114.63
232.57	114.47	114.17	114.64
233.99	114.47	114.18	114.65
235.41	114.48	114.19	114.66
236.82	114.49	114.19	114.67
238.24	114.5	114.2	114.68
239.66	114.51	114.21	114.68
241.08	114.52	114.22	114.69
242.5	114.53	114.23	114.7
243.92	114.53	114.24	114.71
245.34	114.54	114.25	114.72
246.76	114.55	114.25	114.73
248.18	114.56	114.26	114.73
249.6	114.57	114.27	114.74
251.02	114.58	114.28	114.75
252.44	114.59	114.29	114.76
253.85	114.6	114.3	114.77
255.27	114.6	114.31	114.78
256.69	114.61	114.31	114.78
258.11	114.62	114.32	114.79
259.53	114.63	114.33	114.8
260.95	114.64	114.34	114.81
262.37	114.65	114.35	114.82
263.79	114.66	114.36	114.82
265.21	114.66	114.36	114.83
266.63	114.67	114.37	114.84
268.05	114.68	114.38	114.85
269.47	114.69	114.39	114.86
270.88	114.7	114.4	114.87
272.3	114.71	114.41	114.87
273.72	114.72	114.42	114.88
275.14	114.73	114.42	114.89
276.56	114.73	114.43	114.9
277.98	114.74	114.44	114.91
279.4	114.75	114.45	114.92
280.82	114.76	114.46	114.92
282.24	114.77	114.47	114.93
283.66	114.78	114.48	114.94
285.08	114.78	114.48	114.95
286.5	114.79	114.49	114.96
287.91	114.8	114.5	114.97
289.33	114.81	114.51	114.98
290.75	114.82	114.52	114.98
292.17	114.83	114.53	114.99
293.59	114.84	114.54	115
295.01	114.84	114.54	115.01
296.43	114.85	114.55	115.02
297.85	114.86	114.56	115.03
299.27	114.87	114.57	115.03
300.69	114.88	114.58	115.04
302.11	114.89	114.59	115.05
303.53	114.9	114.59	115.06
304.94	114.9	114.6	115.06
306.36	114.91	114.61	115.07
307.78	114.92	114.62	115.08
309.2	114.93	114.63	115.09
310.62	114.94	114.64	115.1
312.04	114.95	114.65	115.1
313.46	114.96	114.65	115.11
314.88	114.96	114.66	115.12
316.3	114.97	114.67	115.13
317.72	114.98	114.68	115.14
319.14	114.99	114.69	115.14
320.56	115	114.7	115.15
321.97	115.01	114.71	115.16
323.39	115.02	114.71	115.17
324.81	115.03	114.72	115.18
326.23	115.03	114.73	115.18
327.65	115.04	114.74	115.19
329.07	115.05	114.75	115.2
330.49	115.06	114.76	115.21
331.91	115.07	114.77	115.21
333.33	115.08	114.78	115.22
334.75	115.09	114.78	115.23
336.17	115.09	114.79	115.24
337.59	115.1	114.8	115.25
339	115.11	114.81	115.25
340.42	115.12	114.82	115.26
341.84	115.13	114.83	115.27
343.26	115.14	114.84	115.28
344.68	115.15	114.85	115.29
346.1	115.15	114.86	115.29
347.52	115.16	114.86	115.3
348.94	115.17	114.87	115.31
350.36	115.18	114.88	115.32
351.78	115.19	114.89	115.33
353.2	115.2	114.9	115.33
354.62	115.2	114.91	115.34
356.03	115.21	114.91	115.35
357.45	115.22	114.92	115.36
358.87	115.23	114.93	115.37
360.29	115.24	114.94	115.38
361.71	115.25	114.95	115.39
363.13	115.26	114.96	115.39
364.55	115.27	114.97	115.4
365.97	115.27	114.97	115.41
367.39	115.28	114.98	115.42
368.81	115.29	114.99	115.43
370.23	115.3	115	115.44
371.65	115.31	115.01	115.45
373.06	115.32	115.02	115.45
374.48	115.33	115.02	115.46
375.9	115.33	115.03	115.47
377.32	115.34	115.04	115.48
378.74	115.35	115.05	115.49
380.16	115.36	115.06	115.5
381.58	115.37	115.07	115.5
383	115.38	115.07	115.51
384.42	115.39	115.08	115.52
385.84	115.4	115.09	115.53
387.26	115.4	115.1	115.54
388.68	115.41	115.11	115.55
390.09	115.42	115.12	115.56
391.51	115.43	115.12	115.56
392.93	115.44	115.13	115.57
394.35	115.44	115.14	115.58
395.77	115.45	115.15	115.59
397.19	115.46	115.16	115.6
398.61	115.47	115.17	115.61
400.03	115.48	115.18	115.62
401.45	115.48	115.18	115.62
402.87	115.49	115.19	115.63
404.29	115.5	115.2	115.63
405.71	115.5	115.2	115.64
407.12	115.51	115.21	115.64
408.54	115.52	115.22	115.65
409.96	115.52	115.23	115.65
411.38	115.53	115.23	115.66
412.8	115.53	115.24	115.67
414.22	115.54	115.25	115.67
415.64	115.55	115.26	115.68
417.06	115.55	115.26	115.68
418.48	115.56	115.27	115.69
419.9	115.57	115.28	115.69
421.32	115.57	115.28	115.7
422.74	115.58	115.29	115.71
424.15	115.58	115.3	115.71
425.57	115.59	115.31	115.72
426.99	115.6	115.31	115.72
428.41	115.6	115.32	115.73
429.83	115.61	115.33	115.73
431.25	115.61	115.34	115.74
432.67	115.62	115.34	115.74
434.09	115.63	115.35	115.75
435.51	115.63	115.36	115.76
436.93	115.64	115.36	115.76
438.35	115.65	115.37	115.77
439.77	115.65	115.38	115.77
441.18	115.66	115.39	115.78
442.6	115.66	115.39	115.78
444.02	115.67	115.4	115.79
445.44	115.68	115.41	115.8
446.86	115.68	115.42	115.8
448.28	115.69	115.42	115.81
449.7	115.69	115.43	115.81
451.12	115.7	115.44	115.82
452.54	115.71	115.45	115.83
453.96	115.71	115.45	115.83
455.38	115.72	115.46	115.84
456.8	115.73	115.47	115.84
458.21	115.73	115.47	115.85
459.63	115.74	115.48	115.85
461.05	115.74	115.49	115.86
462.47	115.75	115.5	115.87
463.89	115.76	115.5	115.87
465.31	115.76	115.51	115.88
466.73	115.77	115.52	115.88
468.15	115.77	115.53	115.89
469.57	115.78	115.53	115.9
470.99	115.79	115.54	115.9
472.41	115.79	115.55	115.91
473.83	115.8	115.55	115.91
475.24	115.81	115.56	115.92
476.66	115.81	115.57	115.93
478.08	115.82	115.58	115.93
479.5	115.82	115.58	115.94
480.92	115.83	115.59	115.94
482.34	115.84	115.6	115.95
483.76	115.84	115.61	115.96
485.18	115.85	115.61	115.96
486.6	115.85	115.62	115.97
488.02	115.86	115.63	115.97
489.44	115.87	115.63	115.98
490.86	115.87	115.64	115.99
492.28	115.88	115.65	115.99
493.69	115.89	115.66	116
495.11	115.89	115.66	116
496.53	115.9	115.67	116.01
497.95	115.91	115.68	116.02
499.37	115.91	115.69	116.02
500.79	115.92	115.69	116.03
502.21	115.92	115.7	116.03
503.63	115.93	115.71	116.04
505.05	115.94	115.71	116.05
506.47	115.94	115.72	116.05
507.89	115.95	115.73	116.06
509.31	115.96	115.74	116.06
510.72	115.96	115.74	116.07
512.14	115.97	115.75	116.08
513.56	115.97	115.76	116.08
514.98	115.98	115.77	116.09
516.4	115.99	115.77	116.09
517.82	115.99	115.78	116.1
519.24	116	115.79	116.11
520.66	116.01	115.8	116.11
522.08	116.01	115.8	116.12
523.5	116.02	115.81	116.12
524.92	116.02	115.82	116.13
526.34	116.03	115.82	116.14
527.75	116.04	115.83	116.14
529.17	116.04	115.84	116.15
530.59	116.05	115.85	116.15
532.01	116.05	115.85	116.16
533.43	116.06	115.86	116.17
534.85	116.07	115.87	116.17
536.27	116.07	115.87	116.18
537.69	116.08	115.88	116.18
539.11	116.09	115.89	116.19
540.53	116.09	115.9	116.2
541.95	116.1	115.9	116.2
543.37	116.1	115.91	116.21
544.78	116.11	115.92	116.21
546.2	116.12	115.93	116.22
547.62	116.12	115.93	116.23
549.04	116.13	115.94	116.23
550.46	116.13	115.95	116.24
551.88	116.14	115.95	116.24
553.3	116.15	115.96	116.25
554.72	116.15	115.97	116.25
556.14	116.16	115.98	116.26
557.56	116.17	115.98	116.27
558.98	116.17	115.99	116.27
560.4	116.18	116	116.28
561.81	116.18	116.01	116.28
563.23	116.19	116.01	116.29
564.65	116.2	116.02	116.3
566.07	116.2	116.03	116.3
567.49	116.21	116.03	116.31
568.91	116.22	116.04	116.31
570.33	116.22	116.05	116.32
571.75	116.23	116.06	116.33
573.17	116.24	116.06	116.33
574.59	116.24	116.07	116.34
576.01	116.25	116.08	116.34
577.43	116.25	116.09	116.35
578.84	116.26	116.09	116.36
580.26	116.27	116.1	116.36
581.68	116.27	116.11	116.37
583.1	116.28	116.12	116.37
584.52	116.28	116.12	116.38
585.94	116.29	116.13	116.39
587.36	116.3	116.14	116.39
588.78	116.3	116.14	116.4
590.2	116.31	116.15	116.4
591.62	116.32	116.16	116.41
593.04	116.32	116.17	116.42
594.46	116.33	116.17	116.42
595.87	116.34	116.18	116.43
597.29	116.34	116.19	116.43
598.71	116.35	116.2	116.44
600.13	116.35	116.2	116.45
601.55	116.36	116.21	116.45
602.97	116.37	116.21	116.46
604.39	116.37	116.22	116.46
605.81	116.38	116.23	116.47
607.23	116.39	116.23	116.47
608.65	116.39	116.24	116.48
610.07	116.4	116.25	116.49
611.49	116.41	116.26	116.49
612.9	116.41	116.26	116.5
614.32	116.42	116.27	116.5
615.74	116.42	116.28	116.51
617.16	116.43	116.28	116.52
618.58	116.44	116.29	116.52
620	116.44	116.3	116.53
621.42	116.45	116.3	116.53
622.84	116.46	116.31	116.54
624.26	116.46	116.32	116.55
625.68	116.47	116.33	116.55
627.1	116.48	116.33	116.56
628.52	116.48	116.34	116.56
629.93	116.49	116.35	116.57
631.35	116.49	116.35	116.58
632.77	116.5	116.36	116.58
634.19	116.51	116.36	116.59
635.61	116.51	116.37	116.59
637.03	116.52	116.38	116.6
638.45	116.53	116.38	116.61
639.87	116.53	116.39	116.61
641.29	116.54	116.4	116.62
642.71	116.55	116.4	116.62
644.13	116.55	116.41	116.63
645.55	116.56	116.42	116.64
646.96	116.57	116.42	116.64
648.38	116.57	116.43	116.65
649.8	116.58	116.43	116.65
651.22	116.59	116.44	116.66
652.64	116.59	116.45	116.67
654.06	116.6	116.46	116.67
655.48	116.61	116.46	116.68
656.9	116.61	116.47	116.68
658.32	116.62	116.47	116.69
659.74	116.63	116.48	116.7
661.16	116.63	116.49	116.7
662.58	116.64	116.49	116.71
663.99	116.64	116.5	116.71
665.41	116.65	116.5	116.72
666.83	116.66	116.51	116.73
668.25	116.66	116.52	116.73
669.67	116.67	116.52	116.74
671.09	116.68	116.53	116.74
672.51	116.68	116.54	116.75
673.93	116.69	116.55	116.76
675.35	116.69	116.55	116.76
676.77	116.7	116.56	116.77
678.19	116.71	116.57	116.78
679.61	116.71	116.57	116.78
681.02	116.72	116.58	116.79
682.44	116.73	116.59	116.8
683.86	116.73	116.6	116.8
685.28	116.74	116.6	116.81
686.7	116.75	116.61	116.82
688.12	116.75	116.62	116.82
689.54	116.76	116.63	116.83
690.96	116.77	116.64	116.84
692.38	116.78	116.65	116.85
693.8	116.78	116.66	116.85
695.22	116.79	116.67	116.86
696.64	116.8	116.68	116.87
698.05	116.81	116.69	116.88
699.47	116.82	116.7	116.89
700.89	116.82	116.7	116.89
702.31	116.83	116.71	116.9
703.73	116.84	116.72	116.91
705.15	116.85	116.73	116.92
706.57	116.86	116.74	116.93
707.99	116.86	116.75	116.93
709.41	116.87	116.76	116.94
710.83	116.88	116.77	116.95
712.25	116.89	116.78	116.96
713.67	116.9	116.79	116.97
715.08	116.9	116.8	116.98
716.5	116.91	116.81	116.98
717.92	116.92	116.82	116.99
719.34	116.93	116.83	117
720.76	116.94	116.84	117.01
722.18	116.94	116.85	117.02
723.6	116.95	116.85	117.02
725.02	116.96	116.86	117.03
726.44	116.97	116.87	117.04
727.86	116.98	116.88	117.05
729.28	116.99	116.89	117.06
730.7	116.99	116.9	117.06
732.11	117	116.91	117.07
733.53	117.01	116.92	117.08
734.95	117.02	116.93	117.09
736.37	117.03	116.94	117.1
737.79	117.03	116.95	117.1
739.21	117.04	116.96	117.11
740.63	117.05	116.96	117.12
742.05	117.06	116.97	117.13
743.47	117.07	116.98	117.14
744.89	117.07	116.99	117.15
746.31	117.08	117	117.15
747.73	117.09	117.01	117.16
749.14	117.1	117.02	117.17
750.56	117.11	117.03	117.18
751.98	117.11	117.04	117.19
753.4	117.12	117.05	117.19
754.82	117.13	117.06	117.2
756.24	117.14	117.07	117.21
757.66	117.15	117.08	117.22
759.08	117.16	117.08	117.23
760.5	117.16	117.09	117.23
761.92	117.17	117.1	117.24
763.34	117.18	117.11	117.25
764.76	117.19	117.12	117.26
766.17	117.2	117.13	117.27
767.59	117.2	117.14	117.27
769.01	117.21	117.15	117.28
770.43	117.22	117.15	117.29
771.85	117.23	117.16	117.3
773.27	117.24	117.17	117.31
774.69	117.25	117.18	117.31
776.11	117.25	117.19	117.32
777.53	117.26	117.2	117.33
778.95	117.27	117.21	117.34
780.37	117.28	117.22	117.35
781.79	117.29	117.22	117.35
783.2	117.29	117.23	117.36
784.62	117.3	117.24	117.37
786.04	117.31	117.25	117.38
787.46	117.32	117.26	117.39
788.88	117.33	117.26	117.4
790.3	117.34	117.27	117.41
791.72	117.34	117.28	117.41
793.14	117.35	117.29	117.42
794.56	117.36	117.3	117.43
795.98	117.37	117.3	117.44
797.4	117.38	117.31	117.45
798.82	117.38	117.32	117.45
800.23	117.39	117.33	117.46
801.65	117.4	117.34	117.47
803.07	117.41	117.34	117.48
804.49	117.42	117.35	117.49
805.91	117.43	117.36	117.49
807.33	117.43	117.37	117.5
808.75	117.44	117.38	117.51
810.17	117.45	117.38	117.52
811.59	117.46	117.39	117.52
813.01	117.47	117.4	117.53
814.43	117.48	117.41	117.54
815.85	117.48	117.42	117.55
817.26	117.49	117.42	117.56
818.68	117.5	117.43	117.57
820.1	117.51	117.44	117.58
821.52	117.52	117.45	117.59
822.94	117.52	117.46	117.6
824.36	117.53	117.46	117.6
825.78	117.54	117.47	117.61
827.2	117.55	117.48	117.62
828.62	117.56	117.49	117.63
830.04	117.57	117.5	117.64
831.46	117.57	117.5	117.65
832.88	117.58	117.51	117.66
834.29	117.59	117.52	117.67
835.71	117.6	117.53	117.68
837.13	117.61	117.54	117.68
838.55	117.61	117.54	117.69
839.97	117.62	117.55	117.7
841.39	117.63	117.56	117.71
842.81	117.64	117.57	117.71
844.23	117.65	117.58	117.72
845.65	117.66	117.59	117.73
847.07	117.66	117.59	117.74
848.49	117.67	117.6	117.74
849.91	117.68	117.61	117.75
851.32	117.69	117.62	117.76
852.74	117.7	117.62	117.77
854.16	117.71	117.63	117.78
855.58	117.71	117.64	117.79
857	117.72	117.65	117.79
858.42	117.73	117.66	117.8
859.84	117.74	117.66	117.81
861.26	117.75	117.67	117.82
862.68	117.75	117.68	117.82
864.1	117.76	117.69	117.83
865.52	117.77	117.7	117.84
866.94	117.78	117.7	117.85
868.35	117.79	117.71	117.85
869.77	117.8	117.72	117.86
871.19	117.8	117.73	117.87
872.61	117.81	117.74	117.88
874.03	117.82	117.74	117.89
875.45	117.83	117.75	117.9
876.87	117.84	117.76	117.91
878.29	117.84	117.76	117.91
879.71	117.85	117.77	117.92
881.13	117.86	117.78	117.93
882.55	117.87	117.79	117.94
883.97	117.88	117.8	117.95
885.38	117.88	117.8	117.95
886.8	117.89	117.81	117.96
888.22	117.9	117.82	117.97
889.64	117.91	117.82	117.98
891.06	117.92	117.83	117.99
892.48	117.93	117.84	118
893.9	117.93	117.85	118
895.32	117.94	117.85	118.01
896.74	117.95	117.86	118.02
898.16	117.96	117.87	118.03
899.58	117.97	117.88	118.04
901	117.98	117.88	118.05
902.41	117.98	117.89	118.05
903.83	117.99	117.9	118.06
905.25	118	117.9	118.07
906.67	118.01	117.91	118.08
908.09	118.02	117.92	118.09
909.51	118.02	117.93	118.1
910.93	118.03	117.93	118.11
912.35	118.04	117.94	118.11
913.77	118.05	117.95	118.12
915.19	118.06	117.95	118.13
916.61	118.06	117.96	118.14
918.03	118.07	117.97	118.15
919.44	118.08	117.98	118.16
920.86	118.09	117.98	118.17
922.28	118.1	117.99	118.18
923.7	118.1	118	118.18
925.12	118.11	118	118.19
926.54	118.12	118.01	118.2
927.96	118.13	118.02	118.21
929.38	118.14	118.03	118.22
930.8	118.15	118.03	118.23
932.22	118.15	118.04	118.24
933.64	118.16	118.05	118.25
935.06	118.17	118.05	118.25
936.47	118.18	118.06	118.26
937.89	118.19	118.07	118.27
939.31	118.2	118.08	118.28
940.73	118.2	118.08	118.29
942.15	118.21	118.09	118.3
943.57	118.22	118.1	118.31
944.99	118.23	118.1	118.31
946.41	118.24	118.11	118.32
947.83	118.24	118.12	118.33
949.25	118.25	118.13	118.34
950.67	118.26	118.13	118.35
952.09	118.27	118.14	118.36
953.51	118.28	118.15	118.37
954.92	118.29	118.15	118.38
956.34	118.29	118.16	118.38
957.76	118.3	118.17	118.39
959.18	118.31	118.18	118.4
960.6	118.32	118.18	118.41
962.02	118.33	118.19	118.42
963.44	118.34	118.2	118.43
964.86	118.34	118.2	118.44
966.28	118.35	118.21	118.44
967.7	118.36	118.22	118.45
969.12	118.37	118.23	118.46
970.54	118.38	118.23	118.47
971.95	118.39	118.24	118.48
973.37	118.39	118.25	118.49
974.79	118.4	118.25	118.5
976.21	118.41	118.26	118.5
977.63	118.42	118.27	118.51
979.05	118.43	118.28	118.52
980.47	118.43	118.28	118.53
981.89	118.44	118.29	118.54
983.31	118.45	118.3	118.55
984.73	118.46	118.31	118.55
986.15	118.47	118.31	118.56
987.57	118.48	118.32	118.57
988.98	118.48	118.33	118.58
990.4	118.49	118.33	118.59
991.82	118.5	118.34	118.6
993.24	118.51	118.35	118.61
994.66	118.52	118.36	118.62
996.08	118.53	118.36	118.62
997.5	118.53	118.37	118.63
998.92	118.54	118.38	118.64
1000.34	118.55	118.38	118.65
1001.76	118.56	118.39	118.66
1003.18	118.57	118.4	118.67
1004.6	118.58	118.41	118.68
1006.01	118.58	118.41	118.68
1007.43	118.59	118.42	118.69
1008.85	118.6	118.43	118.7
1010.27	118.61	118.43	118.71
1011.69	118.62	118.44	118.72
1013.11	118.63	118.45	118.73
1014.53	118.63	118.45	118.74
1015.95	118.64	118.46	118.74
1017.37	118.65	118.47	118.75
1018.79	118.66	118.48	118.76
1020.21	118.67	118.48	118.77
1021.63	118.68	118.49	118.78
1023.04	118.68	118.5	118.79
1024.46	118.69	118.5	118.8
1025.88	118.7	118.51	118.8
1027.3	118.71	118.52	118.81
1028.72	118.72	118.53	118.82
1030.14	118.73	118.53	118.83
1031.56	118.73	118.54	118.84
1032.98	118.74	118.55	118.85
1034.4	118.75	118.55	118.85
1035.82	118.76	118.56	118.86
1037.24	118.77	118.57	118.87
1038.66	118.78	118.58	118.88
1040.07	118.78	118.58	118.89
1041.49	118.79	118.59	118.9
1042.91	118.8	118.6	118.91
1044.33	118.81	118.6	118.91
1045.75	118.82	118.61	118.92
1047.17	118.83	118.62	118.93
1048.59	118.83	118.63	118.94
1050.01	118.84	118.63	118.95
1051.43	118.85	118.64	118.96
1052.85	118.86	118.65	118.96
1054.27	118.87	118.66	118.97
1055.69	118.88	118.66	118.98
1057.1	118.89	118.67	118.99
1058.52	118.89	118.68	119
1059.94	118.9	118.68	119.01
1061.36	118.91	118.69	119.02
1062.78	118.92	118.7	119.02
1064.2	118.93	118.71	119.03
1065.62	118.94	118.71	119.04
1067.04	118.94	118.72	119.05
1068.46	118.95	118.73	119.06
1069.88	118.96	118.74	119.07
1071.3	118.97	118.74	119.08
1072.72	118.98	118.75	119.08
1074.13	118.99	118.76	119.09
1075.55	118.99	118.76	119.1
1076.97	119	118.77	119.11
1078.39	119.01	118.78	119.12
1079.81	119.02	118.79	119.13
1081.23	119.03	118.79	119.13
1082.65	119.04	118.8	119.14
1084.07	119.05	118.81	119.15
1085.49	119.05	118.82	119.16
1086.91	119.06	118.82	119.17
1088.33	119.07	118.83	119.18
1089.75	119.08	118.84	119.19
1091.16	119.09	118.84	119.2
1092.58	119.1	118.85	119.2
1094	119.1	118.86	119.21
1095.42	119.11	118.87	119.22
1096.84	119.12	118.87	119.23
1098.26	119.13	118.88	119.24
1099.68	119.14	118.89	119.25
1101.1	119.15	118.9	119.26
1102.52	119.15	118.9	119.26
1103.94	119.16	118.91	119.27
1105.36	119.17	118.92	119.28
1106.78	119.18	118.92	119.29
1108.19	119.19	118.93	119.3
1109.61	119.19	118.94	119.31
1111.03	119.2	118.95	119.32
1112.45	119.21	118.95	119.32
1113.87	119.22	118.96	119.33
1115.29	119.23	118.97	119.34
1116.71	119.24	118.98	119.35
1118.13	119.24	118.98	119.36
1119.55	119.25	118.99	119.37
1120.97	119.26	119	119.37
1122.39	119.27	119	119.38
1123.81	119.28	119.01	119.39
1125.22	119.29	119.02	119.4
1126.64	119.29	119.03	119.41
1128.06	119.3	119.03	119.42
1129.48	119.31	119.04	119.43
1130.9	119.32	119.05	119.43
1132.32	119.33	119.06	119.44
1133.74	119.34	119.06	119.45
1135.16	119.34	119.07	119.46
1136.58	119.35	119.08	119.47
1138	119.36	119.08	119.48
1139.42	119.37	119.09	119.49
1140.84	119.38	119.1	119.5
1142.25	119.39	119.11	119.5
1143.67	119.4	119.11	119.51
1145.09	119.4	119.12	119.52
1146.51	119.41	119.13	119.53
1147.93	119.42	119.14	119.54
1149.35	119.43	119.14	119.55
1150.77	119.44	119.15	119.56
1152.19	119.45	119.16	119.56
1153.61	119.45	119.16	119.57
1155.03	119.46	119.17	119.58
1156.45	119.47	119.18	119.59
1157.87	119.48	119.19	119.6
1159.28	119.49	119.19	119.61
1160.7	119.5	119.2	119.62
1162.12	119.5	119.21	119.62
1163.54	119.51	119.22	119.63
1164.96	119.52	119.22	119.64
1166.38	119.53	119.23	119.65
1167.8	119.54	119.24	119.66
1169.22	119.55	119.24	119.67
1170.64	119.55	119.25	119.67
1172.06	119.56	119.26	119.68
1173.48	119.57	119.27	119.69
1174.9	119.58	119.27	119.7
1176.31	119.59	119.28	119.71
1177.73	119.6	119.29	119.72
1179.15	119.6	119.3	119.73
1180.57	119.61	119.3	119.73
1181.99	119.62	119.31	119.74
1183.41	119.63	119.32	119.75
1184.83	119.64	119.32	119.76
1186.25	119.65	119.33	119.77
1187.67	119.65	119.34	119.78
1189.09	119.66	119.35	119.79
1190.51	119.67	119.35	119.8
1191.93	119.68	119.36	119.8
1193.34	119.69	119.37	119.81
1194.76	119.7	119.38	119.82
1196.18	119.71	119.38	119.83
1197.6	119.71	119.39	119.84
1199.02	119.72	119.4	119.85
1200.44	119.73	119.41	119.86
1201.86	119.74	119.41	119.87
1203.28	119.75	119.42	119.88
1204.7	119.76	119.43	119.89
1206.12	119.77	119.44	119.9
1207.54	119.78	119.45	119.91
1208.96	119.8	119.46	119.92
1210.37	119.8	119.47	119.93
1211.79	119.82	119.48	119.94
1213.21	119.83	119.5	119.95
1214.63	119.84	119.51	119.96
1216.05	119.85	119.52	119.97
1217.47	119.86	119.53	119.98
1218.89	119.87	119.53	119.99
1220.31	119.88	119.54	120
1221.73	119.89	119.55	120.01
1223.15	119.9	119.57	120.03
1224.57	119.91	119.57	120.03
1225.99	119.92	119.58	120.04
1227.4	119.93	119.59	120.06
1228.82	119.94	119.6	120.07
1230.24	119.95	119.62	120.08
1231.66	119.96	119.63	120.09
1233.08	119.97	119.64	120.1
1234.5	119.98	119.64	120.11
1235.92	119.99	119.65	120.12
1237.34	120	119.66	120.13
1238.76	120.01	119.68	120.14
1240.18	120.02	119.69	120.15
1241.6	120.02	119.7	120.16
1243.02	120.04	119.71	120.17
1244.43	120.05	119.72	120.19
1245.85	120.06	119.73	120.2
1247.27	120.06	119.74	120.21
1248.69	120.07	119.75	120.22
1250.11	120.08	119.76	120.23
1251.53	120.09	119.77	120.25
1252.95	120.1	119.78	120.26
1254.37	120.11	119.79	120.27
1255.79	120.12	119.8	120.28
1257.21	120.13	119.81	120.29
1258.63	120.14	119.82	120.3
1260.05	120.15	119.83	120.32
1261.46	120.16	119.84	120.33
1262.88	120.17	119.85	120.34
1264.3	120.18	119.86	120.35
1265.72	120.19	119.87	120.36
1267.14	120.2	119.88	120.38
1268.56	120.21	119.89	120.39
1269.98	120.22	119.9	120.4
1271.4	120.23	119.91	120.41
1272.82	120.24	119.92	120.42
1274.24	120.25	119.92	120.43
1275.66	120.26	119.93	120.45
1277.08	120.27	119.94	120.46
1278.49	120.28	119.96	120.47
1279.91	120.29	119.97	120.48
1281.33	120.3	119.98	120.49
1282.75	120.3	119.99	120.5
1284.17	120.31	120	120.52
1285.59	120.32	120.01	120.52
1287.01	120.33	120.02	120.53
1288.43	120.34	120.03	120.54
1289.85	120.35	120.04	120.55
1291.27	120.36	120.05	120.57
1292.69	120.37	120.06	120.58
1294.11	120.38	120.07	120.59
1295.52	120.39	120.08	120.6
1296.94	120.4	120.08	120.61
1298.36	120.41	120.09	120.62
1299.78	120.42	120.1	120.63
1301.2	120.43	120.12	120.65
1302.62	120.44	120.13	120.66
1304.04	120.45	120.14	120.67
1305.46	120.46	120.15	120.68
1306.88	120.47	120.15	120.69
1308.3	120.48	120.16	120.7
1309.72	120.49	120.17	120.72
1311.14	120.5	120.18	120.73
1312.55	120.51	120.19	120.74
1313.97	120.51	120.2	120.75
1315.39	120.52	120.21	120.76
1316.81	120.53	120.21	120.78
1318.23	120.54	120.22	120.79
1319.65	120.56	120.23	120.8
1321.07	120.56	120.24	120.81
1322.49	120.57	120.25	120.82
1323.91	120.58	120.26	120.84
1325.33	120.59	120.27	120.85
1326.75	120.6	120.28	120.86
1328.17	120.61	120.29	120.87
1329.58	120.62	120.3	120.88
1331	120.63	120.3	120.89
1332.42	120.64	120.31	120.91
1333.84	120.65	120.32	120.92
1335.26	120.66	120.33	120.93
1336.68	120.67	120.34	120.94
1338.1	120.68	120.35	120.95
1339.52	120.69	120.36	120.97
1340.94	120.7	120.37	120.98
1342.36	120.71	120.38	120.99
1343.78	120.72	120.39	121
1345.2	120.73	120.4	121.01
1346.61	120.74	120.41	121.03
1348.03	120.76	120.41	121.04
1349.45	120.77	120.42	121.05
1350.87	120.78	120.43	121.06
1352.29	120.78	120.44	121.07
1353.71	120.79	120.45	121.09
1355.13	120.81	120.46	121.1
1356.55	120.81	120.47	121.11
1357.97	120.82	120.48	121.12
1359.39	120.83	120.49	121.13
1360.81	120.84	120.5	121.15
1362.23	120.85	120.51	121.16
1363.64	120.86	120.51	121.17
1365.06	120.87	120.52	121.18
1366.48	120.88	120.53	121.19
1367.9	120.89	120.54	121.2
1369.32	120.9	120.55	121.22
1370.74	120.91	120.56	121.23
1372.16	120.92	120.57	121.24
1373.58	120.93	120.58	121.25
1375	120.94	120.59	121.26
1376.42	120.95	120.6	121.27
1377.84	120.96	120.61	121.29
1379.26	120.97	120.62	121.3
1380.67	120.98	120.62	121.31
1382.09	120.99	120.63	121.32
1383.51	121	120.64	121.33
1384.93	121.01	120.65	121.35
1386.35	121.02	120.66	121.36
1387.77	121.03	120.67	121.37
1389.19	121.04	120.68	121.38
1390.61	121.05	120.69	121.39
1392.03	121.06	120.7	121.41
1393.45	121.07	120.71	121.42
1394.87	121.08	120.72	121.43
1396.29	121.09	120.73	121.44
1397.7	121.1	120.73	121.45
1399.12	121.1	120.74	121.47
1400.54	121.12	120.75	121.48
1401.96	121.13	120.76	121.49
1403.38	121.14	120.77	121.5
1404.8	121.15	120.78	121.51
1406.22	121.16	120.79	121.52
1407.64	121.17	120.8	121.53
1409.06	121.18	120.81	121.55
1410.48	121.19	120.82	121.56
1411.9	121.2	120.83	121.57
1413.32	121.21	120.84	121.58
1414.73	121.22	120.84	121.59
1416.15	121.23	120.85	121.61
1417.57	121.24	120.86	121.62
1418.99	121.25	120.87	121.63
1420.41	121.26	120.88	121.64
1421.83	121.27	120.89	121.65
1423.25	121.28	120.92	121.67
